# Supplementary material for: Plasma proteomic signature of human longevity
Source: Aging Cell. 2024 Mar 5;23(6):e14136. doi: 10.1111/acel.14136 (PMC11166369; doi:10.1111/acel.14136)
Supplement: Supplementary file 2 — Table S1. [file ACEL-23-e14136-s003.xlsx]

## Sheet: Sheet 1
SeqId	SomaId	UniProt	Target	TargetFullName	Cohort
12423-38	SL019697	Q9NQ94	A1CF	APOBEC1 complementation factor	Both cohorts
3708-62	SL000252	P01023	a2-Macroglobulin	alpha-2-macroglobulin	Both cohorts
8759-29	SL002622	Q9NPC4	a1,4-Galactosyltransferase	alpha 1,4-galactosyltransferase	Both cohorts
10835-25	SL018593	Q9UNA3	A4GCT	alpha-1,4-N-acetylglucosaminyltransferase	Both cohorts
11926-23	SL012582	Q6PD74	P34	alpha- and gamma-adaptin binding protein	Both cohorts
12340-17	SL011196	P49588	SYAC	alanyl-tRNA synthetase	Both cohorts
8935-22	SL013730	O95255	MRP6	ATP-binding cassette, sub-family C (CFTR/MRP), member 6	Both cohorts
7825-7	SL018266	Q8N2K0	ABD12	abhydrolase domain containing 12	Both cohorts
5715-4	SL017100	Q9BUJ0	ABHEA	abhydrolase domain containing 14A	Both cohorts
3341-33	SL006892	P00519	ABL1	c-abl oncogene 1, non-receptor tyrosine kinase	Both cohorts
5261-13	SL010488	P42684	ABL2	v-abl Abelson murine leukemia viral oncogene homolog 2	Both cohorts
3342-76	SL010488	P42684	ABL2	v-abl Abelson murine leukemia viral oncogene homolog 2	Both cohorts
13578-98	SL020134	O94929	ABLM3	actin binding LIM protein family, member 3	Both cohorts
9253-52	SL017264	P16442	BGAT	ABO blood group (transferase A, alpha 1-3-N-acetylgalactosaminyltransferase	Both cohorts
11406-82	SL019452	Q9UKU7	ACAD8	acyl-CoA dehydrogenase family, member 8	Both cohorts
3280-49	SL004661	P16112	Aggrecan	aggrecan	Both cohorts
12343-14	SL011226	Q15057	CENB2	ArfGAP with coiled-coil, ankyrin repeat and PH domains 2	Both cohorts
10075-75	SL019254	Q9BR61	ACBD6	acyl-CoA binding domain containing 6	Both cohorts
13563-259	SL020184	Q8N6N7	ACBD7	acyl-CoA binding domain containing 7	Both cohorts
10714-7	SL000269	P12821	ACE	angiotensin I converting enzyme (peptidyl-dipeptidase A) 1	Both cohorts
2805-6	SL004415	Q9BYF1	ACE2	angiotensin I converting enzyme (peptidyl-dipeptidase A) 2	Both cohorts
12700-9	SL007279	P53396	ACLY	ATP citrate lyase	Both cohorts
3858-5	SL008063	P24666	PPAC	acid phosphatase 1, soluble	Both cohorts
9237-54	SL005390	P11117	Lysosomal acid phosphatase	acid phosphatase 2, lysosomal	Both cohorts
3232-28	SL004118	P13686	TrATPase	acid phosphatase 5, tartrate resistant	Both cohorts
5742-14	SL012844	Q9NPH0	PPA6	acid phosphatase 6, lysophosphatidic	Both cohorts
8011-96	SL018332	Q6ZNF0	PAPL	iron/zinc purple acid phosphatase-like protein	Both cohorts
10507-166	SL009308	P26436	sperm protein 10	acrosomal vesicle protein 1	Both cohorts
9843-5	SL008029	P12814	ACTN1	actinin, alpha 1	Both cohorts
9844-138	SL008091	P35609	ACTN2	actinin, alpha 2	Both cohorts
2806-49	SL004128	P36896	Activin RIB	activin A receptor, type IB	Both cohorts
9412-52	SL004130	Q13705	Activin RIIB	activin A receptor, type IIB	Both cohorts
3343-1	SL005574	Q03154	Aminoacylase-1	aminoacylase 1	Both cohorts
12812-25	SL009425	P14621	ACYP2	acylphosphatase 2, muscle type	Both cohorts
8405-108	SL004641	O14672	ADAM 10	ADAM metallopeptidase domain 10	Both cohorts
8654-13	SL004641	O14672	ADAM 10	ADAM metallopeptidase domain 10	Both cohorts
6586-19	SL017503	O75078	ADA11	ADAM metallopeptidase domain 11	Both cohorts
4420-7	SL009988	O43184	ADAM12	ADAM metallopeptidase domain 12	Both cohorts
9956-7	SL017116	Q13444	ADA15	ADAM metallopeptidase domain 15	Both cohorts
8882-1	SL003707	P78536	ADAM 17	ADAM metallopeptidase domain 17	Both cohorts
8959-61	SL003707	P78536	ADAM 17	ADAM metallopeptidase domain 17	Both cohorts
8948-13	SL018610	Q9H013	ADA19	ADAM metallopeptidase domain 19	Both cohorts
7933-75	SL018350	Q9P0K1	ADA22	ADAM metallopeptidase domain 22	Both cohorts
7049-2	SL015911	O75077	ADAM 23	ADAM metallopeptidase domain 23	Both cohorts
13549-15	SL020150	Q9UKF5	ADA29	ADAM metallopeptidase domain 29	Both cohorts
8520-8	SL018586	Q9UKF2	ADA30	ADAM metallopeptidase domain 30	Both cohorts
7827-20	SL018276	Q8TC27	ADA32	ADAM metallopeptidase domain 32	Both cohorts
10753-31	SL018585	Q9H2U9	ADAM7	ADAM metallopeptidase domain 7	Both cohorts
3795-6	SL004642	Q13443	ADAM 9	ADAM metallopeptidase domain 9	Both cohorts
9115-78	SL008406	O15204	ADEC1	ADAM-like, decysin 1	Both cohorts
3174-2	SL008421	Q9UHI8	ATS1	ADAM metallopeptidase with thrombospondin type 1 motif, 1	Both cohorts
3175-51	SL006610	Q76LX8	ATS13	ADAM metallopeptidase with thrombospondin type 1 motif, 13	Both cohorts
4533-76	SL012740	Q8TE58	ATS15	ADAM metallopeptidase with thrombospondin type 1 motif, 15	Both cohorts
8845-2	SL012361	O15072	ATS3	ADAM metallopeptidase with thrombospondin type 1 motif, 3	Both cohorts
2809-25	SL004625	O75173	ADAMTS-4	ADAM metallopeptidase with thrombospondin type 1 motif, 4	Both cohorts
3168-8	SL004626	Q9UNA0	ADAMTS-5	ADAM metallopeptidase with thrombospondin type 1 motif, 5	Both cohorts
6441-62	SL012868	Q9UKP5	ATS6	ADAM metallopeptidase with thrombospondin type 1 motif, 6	Both cohorts
6379-62	SL012648	Q86TH1	ATL2	ADAMTS-like 2	Both cohorts
8446-4	SL011508	P18509	PACAP-27	adenylate cyclase activating polypeptide 1 (pituitary)	Both cohorts
8285-64	SL018448	P18509	PACA	adenylate cyclase activating polypeptide 1 (pituitary)	Both cohorts
8450-36	SL011498	P18509	PACAP-38	adenylate cyclase activating polypeptide 1 (pituitary)	Both cohorts
4546-27	SL008822	Q9UHX3	EMR2	egf-like module containing, mucin-like, hormone receptor-like 2	Both cohorts
11243-90	SL019357	Q5T601	GPR110	G protein-coupled receptor 110	Both cohorts
6409-57	SL017439	Q8IZF2	GP116	G protein-coupled receptor 116	Both cohorts
10767-52	SL018836	Q8IZP9	GPR64	G protein-coupled receptor 64	Both cohorts
4551-72	SL014094	Q8IZF4	GP114	G protein-coupled receptor 114	Both cohorts
9834-62	SL007996	P00325	ADH1B	alcohol dehydrogenase 1B (class I), beta polypeptide	Both cohorts
8325-37	SL018474	P08319	ADH4	alcohol dehydrogenase 4 (class II), pi polypeptide	Both cohorts
11369-23	SL008855	P11766	ADHX	alcohol dehydrogenase 5 (class III), chi polypeptide	Both cohorts
11377-19	SL019442	P40394	ADH7	alcohol dehydrogenase 7 (class IV), mu or sigma polypeptide	Both cohorts
12457-10	SL019711	Q9BV57	MTND	acireductone dioxygenase 1	Both cohorts
3554-24	SL004258	Q15848	Adiponectin	adiponectin, C1Q and collagen domain containing	Both cohorts
14115-34	SL002782	P35318	Adrenomedullin	adrenomedullin	Both cohorts
7922-5	SL002782	P35318	Adrenomedullin	adrenomedullin	Both cohorts
8100-15	SL012633	Q7Z4H4	ADM2	adrenomedullin 2	Both cohorts
6221-1	SL012808	Q9BRR6	ADPGK	ADP-dependent glucokinase	Both cohorts
9057-19	SL012508	Q16186	ADRM1	adhesion regulating molecule 1	Both cohorts
5023-23	SL009792	P30566	PUR8	adenylosuccinate lyase	Both cohorts
12644-63	SL019828	P30520	PURA2	adenylosuccinate synthase	Both cohorts
13998-26	SL020277	Q8N142	PURA1	adenylosuccinate synthase like 1	Both cohorts
9889-42	SL019159	Q8TED9	AF1L1	actin filament associated protein 1-like 1	Both cohorts
4763-31	SL004742	P43652	Afamin	afamin	Both cohorts
5792-8	SL000011	P02771	AFP	alpha-fetoprotein	Both cohorts
10435-2	SL008645	P20933	ASPG	aspartylglucosaminidase	Both cohorts
14291-53	SL019710	Q99490	AGAP2	ArfGAP with GTPase domain, ankyrin repeat and PH domain 2	Both cohorts
13960-15	SL020282	Q96P47	AGAP3	ArfGAP with GTPase domain, ankyrin repeat and PH domain 3	Both cohorts
4125-52	SL003680	Q15109	sRAGE	advanced glycosylation end product-specific receptor	Both cohorts
11681-8	SL007271	P52594	NUPL	ArfGAP with FG repeats 1	Both cohorts
8051-10	SL007529	Q8N302	AGGF1	angiogenic factor with G patch and FHA domains 1	Both cohorts
4959-2	SL004925	O95994	AGR2	anterior gradient homolog 2 (Xenopus laevis)	Both cohorts
2813-11	SL006924	O00253	ART	agouti related protein homolog (mouse)	Both cohorts
3484-60	SL000271	P01019	Angiotensinogen	angiotensinogen (serpin peptidase inhibitor, clade A, member 8)	Both cohorts
12652-37	SL019829	O43865	SAHH2	adenosylhomocysteinase-like 1	Both cohorts
11633-89	SL013002	O95433	AHSA1	AHA1, activator of heat shock 90kDa protein ATPase homolog 1 (yeast)	Both cohorts
3581-53	SL000251	P02765	a2-HS-Glycoprotein	alpha-2-HS-glycoprotein	Both cohorts
9025-5	SL010892	Q9NZD4	AHSP	alpha hemoglobin stabilizing protein	Both cohorts
2849-49	SL004768	P55008	AIF1	allograft inflammatory factor 1	Both cohorts
9522-3	SL003708	O95831	AIF	apoptosis-inducing factor, mitochondrion-associated, 1	Both cohorts
2714-78	SL003334	Q12904	EMAP-2	aminoacyl tRNA synthetase complex-interacting multifunctional protein 1	Both cohorts
3839-60	SL011629	O00170	AIP	aryl hydrocarbon receptor interacting protein	Both cohorts
5012-67	SL004296	P00568	Myokinase, human	adenylate kinase 1	Both cohorts
11368-32	SL008133	P54819	KAD2	adenylate kinase 2	Both cohorts
13613-23	SL005741	Q9Y6K8	Adenylate kinase isoenzyme 5	adenylate kinase 5	Both cohorts
4192-10	SL008039	P14550	AK1A1	aldo-keto reductase family 1, member A1 (aldehyde reductase)	Both cohorts
12618-50	SL008344	Q04828	Aldo-keto reductase 1C1	aldo-keto reductase family 1, member C1 (dihydrodiol dehydrogenase 1	Both cohorts
4188-1	SL003658	O43488	Aflatoxin B1 aldehyde reductase	aldo-keto reductase family 7, member A2 (aflatoxin aldehyde reductase)	Both cohorts
14685-17	SL003722	P31751	PKB beta	v-akt murine thymoma viral oncogene homolog 2	Both cohorts
5360-9	SL003722	P31751	PKB beta	v-akt murine thymoma viral oncogene homolog 2	Both cohorts
3392-68	SL017614	Family	PKB a/b/g	v-akt murine thymoma viral oncogene homolog 3 (protein kinase B, gamma)	Both cohorts
5451-1	SL003166	Q13740	ALCAM	activated leukocyte cell adhesion molecule	Both cohorts
11265-8	SL005674	P00352	Retinal dehydrogenase 1	aldehyde dehydrogenase 1 family, member A1	Both cohorts
9835-16	SL006487	P47895	AL1A3	aldehyde dehydrogenase 1 family, member A3	Both cohorts
11480-1	SL006130	P30838	Aldehyde dehydrogenase, class 3	aldehyde dehydrogenase 3 family, member A1	Both cohorts
12940-35	SL010891	P43353	AL3B1	aldehyde dehydrogenase 3 family, member B1	Both cohorts
5864-10	SL004910	P04075	aldolase A	aldolase A, fructose-bisphosphate	Both cohorts
9876-20	SL004727	P09972	aldolase C	aldolase C, fructose-bisphosphate	Both cohorts
8249-124	SL012869	Q9UM73	ALK	anaplastic lymphoma receptor tyrosine kinase	Both cohorts
12422-143	SL019693	O15296	LX15B	arachidonate 15-lipoxygenase, type B	Both cohorts
6706-18	SL017596	None	PPBN	alkaline phosphatase, placental-like 2	Both cohorts
6715-63	SL017590	P10696	PPBN	alkaline phosphatase, placental-like 2	Both cohorts
7813-6	SL000256	P05187	Alkaline phosphatase, placental	alkaline phosphatase, placental-like 2	Both cohorts
4923-79	SL005201	P03971	MIS	anti-Mullerian hormone	Both cohorts
9979-13	SL019223	Q86WK6	AMGO1	adhesion molecule with Ig-like domain 1	Both cohorts
14134-49	SL015046	Q86SJ2	AMGO2	adhesion molecule with Ig-like domain 2	Both cohorts
4322-28	SL013489	Q9BXJ7	AMNLS	amnionless homolog (mouse)	Both cohorts
7918-114	SL005114	P04745	Amylase, alpha 1A	amylase, alpha 1A (salivary)	Both cohorts
12345-4	SL019703	Q9UM13	APC10	anaphase promoting complex subunit 10	Both cohorts
11690-47	SL019558	Q9UJX3	APC7	anaphase promoting complex subunit 7	Both cohorts
4874-3	SL000003	P03950	Angiogenin	angiogenin, ribonuclease, RNase A family, 5	Both cohorts
2811-27	SL001995	Q15389	Angiopoietin-1	angiopoietin 1	Both cohorts
2602-2	SL001996	O15123	Angiopoietin-2	angiopoietin 2	Both cohorts
2500-2	SL004643	Q9Y264	Angiopoietin-4	angiopoietin 4	Both cohorts
9092-33	SL012396	O95841	ANGL1	angiopoietin-like 1	Both cohorts
11142-11	SL012396	O95841	ANGL1	angiopoietin-like 1	Both cohorts
10391-1	SL006803	Q9Y5C1	ANGL3	angiopoietin-like 3	Both cohorts
3796-79	SL007642	Q9BY76	ANGL4	angiopoietin-like 4	Both cohorts
6371-50	SL007014	O43827	ANGL7	angiopoietin-like 7	Both cohorts
7183-102	SL018132	Q6UXH0	TD26	chromosome 19 open reading frame 80	Both cohorts
7624-19	SL014896	Q01484	ANK2	ankyrin 2, neuronal	Both cohorts
12445-50	SL019727	Q96NW4	ANR27	ankyrin repeat domain 27 (VPS9 domain)	Both cohorts
7851-30	SL018278	Q86W74	ANR46	ankyrin repeat domain 46	Both cohorts
6603-18	SL012426	P23352	KALM	Kallmann syndrome 1 sequence	Both cohorts
13073-14	SL019559	P39687	AN32A	acidic (leucine-rich) nuclear phosphoprotein 32 family, member A	Both cohorts
4194-26	SL011769	Q92688	AN32B	acidic (leucine-rich) nuclear phosphoprotein 32 family, member B	Both cohorts
10464-6	SL008696	Q9H6X2	ANTR1	anthrax toxin receptor 1	Both cohorts
4960-72	SL004208	P04083	annexin I	annexin A1	Both cohorts
13605-16	SL015314	Q9UJ72	ANX10	annexin A10	Both cohorts
13700-10	SL004209	P07355	annexin II	annexin A2	Both cohorts
4961-17	SL004209	P07355	annexin II	annexin A2	Both cohorts
14158-17	SL003848	P08758	Annexin V	annexin A5	Both cohorts
5335-73	SL003647	P08133	annexin VI	annexin A6	Both cohorts
14203-3	SL008375	P20073	ANXA7	annexin A7	Both cohorts
13588-11	SL020193	O76027	ANXA9	annexin A9	Both cohorts
6434-18	SL002082	O75106	Amine oxidase	amine oxidase, copper containing 2 (retina-specific)	Both cohorts
12714-38	SL019896	O75843	AP1G2	adaptor-related protein complex 1, gamma 2 subunit	Both cohorts
13621-31	SL020199	O94973	AP2A2	adaptor-related protein complex 2, alpha 2 subunit	Both cohorts
10076-1	SL019225	O00189	AP4M1	adaptor-related protein complex 4, mu 1 subunit	Both cohorts
13583-19	SL003661	O14727	Apaf-1	apoptotic peptidase activating factor 1	Both cohorts
14206-28	SL006959	O00213	APBB1	amyloid beta (A4) precursor protein-binding, family B, member 1 (Fe65)	Both cohorts
12822-34	SL006959	O00213	APBB1	amyloid beta (A4) precursor protein-binding, family B, member 1 (Fe65)	Both cohorts
12761-12	SL007583	Q92870	APBB2	amyloid beta (A4) precursor protein-binding, family B, member 2	Both cohorts
12753-6	SL007583	Q92870	APBB2	amyloid beta (A4) precursor protein-binding, family B, member 2	Both cohorts
13589-10	SL007058	O95704	APBB3	amyloid beta (A4) precursor protein-binding, family B, member 3	Both cohorts
12784-10	SL007058	O95704	APBB3	amyloid beta (A4) precursor protein-binding, family B, member 3	Both cohorts
6599-5	SL017118	Q8J025	APCD1	adenomatosis polyposis coli down-regulated 1	Both cohorts
2474-54	SL000573	P02743	SAP	amyloid P component, serum	Both cohorts
9849-13	SL013026	P27695	APEX1	APEX nuclease (multifunctional DNA repair enzyme) 1	Both cohorts
6622-90	SL011868	Q9ULZ1	APEL	apelin	Both cohorts
7210-25	SL004470	P51693	Amyloid-like protein 1	amyloid beta (A4) precursor-like protein 1	Both cohorts
10627-87	SL007366	Q06481	APLP2	amyloid beta (A4) precursor-like protein 2	Both cohorts
10605-22	SL004748	Q9HDC9	APMAP	chromosome 20 open reading frame 3	Both cohorts
2750-3	SL000019	P02647	Apo A-I	apolipoprotein A-I	Both cohorts
7127-3	SL000274	P02652	Apo A-II	apolipoprotein A-II	Both cohorts
2797-56	SL000020	P04114	Apo B	apolipoprotein B (including Ag(x) antigen)	Both cohorts
13930-3	SL007678	Q9HC16	ABC3G	apolipoprotein B mRNA editing enzyme, catalytic polypeptide-like 3G	Both cohorts
6350-43	SL003021	P02655	Apo C-II	apolipoprotein C-II	Both cohorts
6461-54	SL003020	P02656	Apo C-III	apolipoprotein C-III	Both cohorts
4712-28	SL005361	P05090	Apo D	apolipoprotein D	Both cohorts
2418-55	SL000276	P02649	Apo E	apolipoprotein E	Both cohorts
2938-55	SL004669	P02649	Apo E4	apolipoprotein E	Both cohorts
2937-10	SL004668	P02649	Apo E3	apolipoprotein E	Both cohorts
5312-49	SL000277	P02649	Apo E2	apolipoprotein E	Both cohorts
12370-30	SL006348	Q13790	Apo F	apolipoprotein F	Both cohorts
8288-27	SL000282	P02749	b2-Glycoprotein I	apolipoprotein H (beta-2-glycoprotein I)	Both cohorts
9506-10	SL005699	O14791	Apo L1	apolipoprotein L, 1	Both cohorts
11510-31	SL005699	O14791	Apo L1	apolipoprotein L, 1	Both cohorts
10445-20	SL004747	O95445	ApoM	apolipoprotein M	Both cohorts
3171-57	SL004469	P05067	amyloid precursor protein	amyloid beta (A4) precursor protein	Both cohorts
12825-18	SL019955	Q9UKG1	DP13A	adaptor protein, phosphotyrosine interaction, PH domain and leucine zipper containing 1	Both cohorts
10088-37	SL008014	P07741	APT	adenine phosphoribosyltransferase	Both cohorts
11363-58	SL019418	P55087	AQP4	aquaporin 4	Both cohorts
12583-77	SL019755	P10398	ARAF	v-raf murine sarcoma 3611 viral oncogene homolog	Both cohorts
2970-60	SL000136	P15514	AREG	amphiregulin	Both cohorts
12578-13	SL006497	P61204	ARF3	ADP-ribosylation factor 3	Both cohorts
12425-104	SL008834	P62330	ARF6	ADP-ribosylation factor 6	Both cohorts
11556-19	SL015077	Q8N6T3	ARFG1	ADP-ribosylation factor GTPase activating protein 1	Both cohorts
11664-32	SL019543	Q8N6H7	ARFG2	ADP-ribosylation factor GTPase activating protein 2	Both cohorts
13488-3	SL020128	P53367	ARFP1	ADP-ribosylation factor interacting protein 1	Both cohorts
12630-8	SL019787	P53365	ARFP2	ADP-ribosylation factor interacting protein 2	Both cohorts
5867-60	SL008008	P05089	ARGI1	arginase, liver	Both cohorts
9815-5	SL008179	Q07960	RHG01	Rho GTPase activating protein 1	Both cohorts
11955-1	SL008179	Q07960	RHG01	Rho GTPase activating protein 1	Both cohorts
11333-82	SL006485	P42331	RHG25	Rho GTPase activating protein 25	Both cohorts
12807-89	SL019940	Q7Z6I6	RHG30	Rho GTPase activating protein 30	Both cohorts
6289-78	SL017400	Q6ZRI8	RHG36	Rho GTPase activating protein 36	Both cohorts
13544-9	SL011276	Q92619	HMHA1	histocompatibility (minor) HA-1	Both cohorts
14748-31	SL020313	Q13017	RHG05	Rho GTPase activating protein 5	Both cohorts
6454-38	SL005264	P52565	Rho-GDIa	Rho GDP dissociation inhibitor (GDI) alpha	Both cohorts
9846-32	SL004615	P52566	Rho-GDI beta	Rho GDP dissociation inhibitor (GDI) beta	Both cohorts
13976-9	SL015120	Q92888	ARHG1	Rho guanine nucleotide exchange factor (GEF) 1	Both cohorts
9061-3	SL018810	O15013	ARHGA	Rho guanine nucleotide exchange factor (GEF) 10	Both cohorts
12848-9	SL019951	Q92974	ARHG2	Rho/Rac guanine nucleotide exchange factor (GEF) 2	Both cohorts
13519-112	SL020123	Q86VW2	ARHGP	Rho guanine nucleotide exchange factor (GEF) 25	Both cohorts
13932-45	SL005746	Q14155	COOL-1	Rho guanine nucleotide exchange factor (GEF) 7	Both cohorts
9898-161	SL014579	O14497	ARI1A	AT rich interactive domain 1A (SWI-like)	Both cohorts
3875-62	SL011549	Q99856	ARI3A	AT rich interactive domain 3A (BRIGHT-like)	Both cohorts
12392-30	SL019701	P40616	ARL1	ADP-ribosylation factor-like 1	Both cohorts
12433-8	SL019709	Q969Q4	ARL11	ADP-ribosylation factor-like 11	Both cohorts
12587-65	SL019779	P36404	ARL2	ADP-ribosylation factor-like 2	Both cohorts
12571-14	SL019778	P36405	ARL3	ADP-ribosylation factor-like 3	Both cohorts
13503-19	SL007985	O75915	PRAF3	ADP-ribosylation-like factor 6 interacting protein 5	Both cohorts
8569-147	SL008557	Q9NVJ2	ARL8B	ADP-ribosylation factor-like 8B	Both cohorts
9107-59	SL018807	Q8N2F6	ARM10	armadillo repeat containing 10	Both cohorts
8785-1	SL018686	Q96C12	ARMC5	armadillo repeat containing 5	Both cohorts
12689-56	SL011157	O15143	ARC1B	actin related protein 2/3 complex, subunit 1B, 41kDa	Both cohorts
13573-5	SL004616	O15145	p21-ARC	actin related protein 2/3 complex, subunit 3, 21kDa	Both cohorts
4963-19	SL011708	P56211	ARP19	cAMP-regulated phosphoprotein, 19kDa	Both cohorts
12860-7	SL006617	Q9UBL0	cAMP-regulated phosphoprotein 21	cAMP-regulated phosphoprotein, 21kDa	Both cohorts
12643-4	SL011195	P49407	ARRB1	arrestin, beta 1	Both cohorts
12352-70	SL019698	Q96B67	ARRD3	arrestin domain containing 3	Both cohorts
3583-54	SL005392	P15289	Arylsulfatase A	arylsulfatase A	Both cohorts
3172-28	SL008956	P15848	ARSB	arylsulfatase B	Both cohorts
8269-327	SL012602	Q6UWY0	ARSK	arylsulfatase family, member K	Both cohorts
7970-315	SL018330	Q13508	NAR3	ADP-ribosyltransferase 3	Both cohorts
6576-1	SL004770	Q93070	ART4	ADP-ribosyltransferase 4 (Dombrock blood group)	Both cohorts
2939-10	SL004670	Q5T4W7	Artemin	artemin	Both cohorts
5748-20	SL005404	Q13510	Acid ceramidase	N-acylsphingosine amidohydrolase (acid ceramidase) 1	Both cohorts
3212-30	SL010375	Q9NR71	ASAH2	N-acylsphingosine amidohydrolase (non-lysosomal ceramidase) 2	Both cohorts
13518-5	SL014608	O43150	ASAP2	ArfGAP with SH3 domain, ankyrin repeat and PH domain 2	Both cohorts
10647-18	SL017894	Q8N9N2	ASCC1	activating signal cointegrator 1 complex subunit 1	Both cohorts
5452-71	SL008835	P07306	ASGR1	asialoglycoprotein receptor 1	Both cohorts
9474-22	SL008489	P07307	ASGR2	asialoglycoprotein receptor 2	Both cohorts
12622-96	SL019786	Q9NR48	ASH1L	ash1 (absent, small, or homeotic)-like (Drosophila)	Both cohorts
12832-10	SL019949	Q9UBL3	ASH2L	ash2 (absent, small, or homeotic)-like (Drosophila)	Both cohorts
6951-26	SL017965	Q96FT7	ASIC4	amiloride-sensitive cation channel 4, pituitary	Both cohorts
5676-54	SL012436	P42127	ASIP	agouti signaling protein	Both cohorts
11241-8	SL011173	P04424	ARLY	argininosuccinate lyase	Both cohorts
10089-7	SL019244	O95671	ASML	acetylserotonin O-methyltransferase-like	Both cohorts
13620-10	SL016377	O43681	ASNA	arsA arsenite transporter, ATP-binding, homolog 1 (bacterial)	Both cohorts
6998-106	SL005528	Q12797	HAAH	aspartate beta-hydroxylase	Both cohorts
6451-64	SL008299	Q9BXN1	ASPN	asporin	Both cohorts
10902-53	SL018040	Q53RT3	APRV1	aspartic peptidase, retroviral-like 1	Both cohorts
7993-23	SL018319	Q6HA08	ASTL	astacin-like metallo-endopeptidase (M12 family)	Both cohorts
6625-31	SL017507	Q8NBU5	ATAD1	ATPase family, AAA domain containing 1	Both cohorts
13043-157	SL007491	Q6PL18	ATAD2	ATPase family, AAA domain containing 2	Both cohorts
11277-23	SL014732	P18850	ATF6A	activating transcription factor 6	Both cohorts
11387-3	SL019420	Q99941	ATF6B	activating transcription factor 6 beta	Both cohorts
13629-25	SL020200	Q9Y4P1	ATG4B	ATG4 autophagy related 4 homolog B (S. cerevisiae)	Both cohorts
12597-68	SL019171	Q9H1Y0	Autophagy protein 5	ATG5 autophagy related 5 homolog (S. cerevisiae)	Both cohorts
12627-97	SL019821	O95352	ATG7	ATG7 autophagy related 7 homolog (S. cerevisiae)	Both cohorts
13659-36	SL020228	Q9HD20	AT131	ATPase type 13A1	Both cohorts
13392-13	SL008814	P05026	AT1B1	ATPase, Na+/K+ transporting, beta 1 polypeptide	Both cohorts
7218-87	SL018093	P14415	AT1B2	ATPase, Na+/K+ transporting, beta 2 polypeptide	Both cohorts
8990-42	SL014845	P54709	AT1B3	ATPase, Na+/K+ transporting, beta 3 polypeptide	Both cohorts
9933-49	SL018708	Q9UN42	AT1B4	ATPase, Na+/K+ transporting, beta 4 polypeptide	Both cohorts
13510-7	SL011088	Q93084	AT2A3	ATPase, Ca++ transporting, ubiquitous	Both cohorts
9994-217	SL019217	P51164	ATP4B	ATPase, H+/K+ exchanging, beta polypeptide	Both cohorts
4965-27	SL005675	P06576	ATP synthase beta chain	ATP synthase, H+ transporting, mitochondrial F1 complex, beta polypeptide	Both cohorts
7788-1	SL005309	P18859	CF6	ATP synthase, H+ transporting, mitochondrial Fo complex, subunit F6	Both cohorts
11539-4	SL008136	P56134	ATPK	ATP synthase, H+ transporting, mitochondrial Fo complex, subunit F2	Both cohorts
9202-309	SL008113	P48047	ATPO	ATP synthase, H+ transporting, mitochondrial F1 complex, O subunit	Both cohorts
3091-70	SL004771	O14965	Aurora kinase A	aurora kinase A	Both cohorts
3346-72	SL010520	Q96GD4	AURKB	aurora kinase B	Both cohorts
12925-105	SL018508	Q9Y2T1	AXIN2	axin 2	Both cohorts
8429-16	SL018508	Q9Y2T1	AXIN2	axin 2	Both cohorts
10574-10	SL003737	P30530	AXL	AXL receptor tyrosine kinase	Both cohorts
9312-8	SL005396	P25311	AZGP1	alpha-2-glycoprotein 1, zinc-binding	Both cohorts
14713-46	SL004589	P20160	Azurocidin	azurocidin 1	Both cohorts
3485-28	SL000283	P61769	b2-Microglobulin	beta-2-microglobulin	Both cohorts
9541-15	SL019016	Q9Y5Z6	B3GT1	UDP-Gal:betaGlcNAc beta 1,3-galactosyltransferase, polypeptide 1	Both cohorts
11638-42	SL019577	O43825	B3GT2	UDP-Gal:betaGlcNAc beta 1,3-galactosyltransferase, polypeptide 2	Both cohorts
7981-230	SL018344	Q96L58	B3GT6	UDP-Gal:betaGal beta 1,3-galactosyltransferase polypeptide 6	Both cohorts
6897-38	SL017973	O94766	B3GA3	beta-1,3-glucuronyltransferase 3 (glucuronosyltransferase I)	Both cohorts
5727-35	SL017109	Q6Y288	B3GLT	beta 1,3-galactosyltransferase-like	Both cohorts
7980-72	SL018338	Q9NY97	B3GN2	UDP-GlcNAc:betaGal beta-1,3-N-acetylglucosaminyltransferase 2	Both cohorts
7082-2	SL018071	Q6ZMB0	B3GN6	UDP-GlcNAc:betaGal beta-1,3-N-acetylglucosaminyltransferase 6 (core 3 synthase)	Both cohorts
9297-12	SL012644	Q7Z7M8	B3GN8	UDP-GlcNAc:betaGal beta-1,3-N-acetylglucosaminyltransferase 8	Both cohorts
8976-13	SL014893	Q00973	B4GN1	beta-1,4-N-acetyl-galactosaminyl transferase 1	Both cohorts
13381-49	SL008831	P15291	B4GT1	UDP-Gal:betaGlcNAc beta 1,4- galactosyltransferase, polypeptide 1	Both cohorts
9595-11	SL019028	O60909	B4GT2	UDP-Gal:betaGlcNAc beta 1,4- galactosyltransferase, polypeptide 2	Both cohorts
6921-24	SL014628	O60512	B4GT3	UDP-Gal:betaGlcNAc beta 1,4- galactosyltransferase, polypeptide 3	Both cohorts
10425-3	SL017972	O43286	B4GT5	UDP-Gal:betaGlcNAc beta 1,4- galactosyltransferase, polypeptide 5	Both cohorts
10832-24	SL018597	Q9UBX8	B4GT6	UDP-Gal:betaGlcNAc beta 1,4- galactosyltransferase, polypeptide 6	Both cohorts
7806-33	SL018246	Q9UBV7	B4GT7	xylosylprotein beta 1,4-galactosyltransferase, polypeptide 7 (galactosyltransferase I)	Both cohorts
12451-62	SL018858	O14867	BACH1	BTB and CNC homology 1, basic leucine zipper transcription factor 1	Both cohorts
12756-3	SL019855	Q9BYV9	BACH2	BTB and CNC homology 1, basic leucine zipper transcription factor 2	Both cohorts
5870-23	SL003700	Q92934	BAD	BCL2-associated agonist of cell death	Both cohorts
10078-5	SL007063	O95817	BAG3	BCL2-associated athanogene 3	Both cohorts
12844-10	SL006067	O95429	BAG4	BCL2-associated athanogene 4	Both cohorts
12743-18	SL015328	Q9UL15	BAG5	BCL2-associated athanogene 5	Both cohorts
6294-11	SL017389	Q86Y30	BAGE2	B melanoma antigen family, member 2	Both cohorts
6442-6	SL017445	Q86Y29	BAGE3	B melanoma antigen family, member 3	Both cohorts
8811-24	SL007393	Q13145	BAMBI	BMP and activin membrane-bound inhibitor homolog (Xenopus laevis)	Both cohorts
13977-28	SL015168	Q99728	BARD1	BRCA1 associated RING domain 1	Both cohorts
8858-21	SL018692	Q9NR55	BATF3	basic leucine zipper transcription factor, ATF-like 3	Both cohorts
2816-50	SL001902	P50895	BCAM	basal cell adhesion molecule (Lutheran blood group)	Both cohorts
3461-58	SL009089	Q96GW7	PGCB	brevican	Both cohorts
11570-94	SL019514	Q9UHQ4	BAP29	B-cell receptor-associated protein 29	Both cohorts
5262-57	SL014470	O75815	BCAR3	breast cancer anti-estrogen resistance 3	Both cohorts
12634-79	SL014470	O75815	BCAR3	breast cancer anti-estrogen resistance 3	Both cohorts
8768-4	SL005248	O95999	Bcl-10	B-cell CLL/lymphoma 10	Both cohorts
3412-7	SL000104	P10415	Bcl-2		Both cohorts
3413-50	SL003703	Q16548	BFL1	BCL2-related protein A1	Both cohorts
4423-77	SL003674	Q07817	BCL2-like 1 protein	BCL2-like 1	Both cohorts
7249-307	SL007682	Q9HD36	B2L10	BCL2-like 10 (apoptosis facilitator)	Both cohorts
13097-11	SL003774	Q92843	Apoptosis regulator Bcl-W	BCL2-like 2	Both cohorts
13111-79	SL007223	P41182	BCL6	B-cell CLL/lymphoma 6	Both cohorts
14047-78	SL003951	P23560	BDNF	brain-derived neurotrophic factor	Both cohorts
2421-7	SL003951	P23560	BDNF	brain-derived neurotrophic factor	Both cohorts
8929-7	SL018696	A6H8Y1	BDP1	B double prime 1, subunit of RNA polymerase III transcription initiation factor IIIB	Both cohorts
13032-1	SL014943	Q14457	BECN1	beclin 1, autophagy related	Both cohorts
10959-125	SL005478	Q9P0S7	BET1L	blocked early in transport 1 homolog (S. cerevisiae)-like	Both cohorts
11067-13	SL001791	P02818	Osteocalcin	bone gamma-carboxyglutamate (gla) protein	Both cohorts
3284-75	SL007804	P21810	BGN	biglycan	Both cohorts
14226-120	SL008524	Q9H2M3	BHMT2	betaine--homocysteine S-methyltransferase 2	Both cohorts
11158-40	SL019326	Q6ZP65	BICR1	coiled-coil domain containing 64	Both cohorts
5798-3	SL003704	P55957	BID	BH3 interacting domain death agonist	Both cohorts
9574-11	SL019026	O00499	BIN1	bridging integrator 1	Both cohorts
10046-55	SL003727	Q13490	cIAP-1	baculoviral IAP repeat containing 2	Both cohorts
4973-18	SL003728	Q13489	cIAP-2	baculoviral IAP repeat containing 3	Both cohorts
3472-40	SL000582	O15392	Survivin	baculoviral IAP repeat containing 5	Both cohorts
11338-49	SL013793	P51451	BLK	B lymphoid tyrosine kinase	Both cohorts
14250-115	SL008191	Q13867	BLMH	bleomycin hydrolase	Both cohorts
11382-5	SL006491	P53004	BIEA	biliverdin reductase A	Both cohorts
3348-49	SL003994	P13497	BMP-1	bone morphogenetic protein 1	Both cohorts
3587-53	SL007056	O95393	BMP10	bone morphogenetic protein 10	Both cohorts
11129-66	SL007065	O95972	BMP15	bone morphogenetic protein 15	Both cohorts
6326-20	SL003996	P12644	BMP-4	bone morphogenetic protein 4	Both cohorts
8459-10	SL003993	P22004	BMP-6	bone morphogenetic protein 6	Both cohorts
2972-57	SL004078	P18075	BMP-7	bone morphogenetic protein 7	Both cohorts
10550-37	SL004132	O00238	BMP RIB	bone morphogenetic protein receptor, type IB	Both cohorts
4862-63	SL004133	Q13873	BMP RII	bone morphogenetic protein receptor, type II (serine/threonine kinase)	Both cohorts
3414-40	SL006374	P51813	BMX	BMX non-receptor tyrosine kinase	Both cohorts
7045-4	SL007383	Q12983	BNIP3	BCL2/adenovirus E1B 19kDa interacting protein 3	Both cohorts
7835-2	SL007018	O60238	BNI3L	BCL2/adenovirus E1B 19kDa interacting protein 3-like	Both cohorts
4328-2	SL013490	Q9BWV1	BOC	Boc homolog (mouse)	Both cohorts
8404-102	SL010249	Q9H3K6	BolA-like protein 2	bolA homolog 2 (E. coli)	Both cohorts
5980-55	SL017272	Q53S33	BOLA3	bolA homolog 3 (E. coli)	Both cohorts
12020-39	SL010883	P07738	PMGE	2,3-bisphosphoglycerate mutase	Both cohorts
4126-22	SL004511	P17213	BPI	bactericidal/permeability-increasing protein	Both cohorts
6473-55	SL007688	Q9NP55	PLUNC	BPI fold containing family A, member 1	Both cohorts
12482-5	SL007512	Q12830	BPTF	bromodomain PHD finger transcription factor	Both cohorts
10876-300	SL018839	Q6PJG6	BRAT1	BRCA1-associated ATM activator 1	Both cohorts
11607-15	SL016389	O95696	BRD1	bromodomain containing 1	Both cohorts
10074-128	SL014748	P25440	BRD2	bromodomain containing 2	Both cohorts
10043-31	SL019249	O60885	BRD4	bromodomain containing 4	Both cohorts
12748-6	SL019854	Q58F21	BRDT	bromodomain, testis-specific	Both cohorts
6612-90	SL017490	Q6PL45	CP079	chromosome 16 open reading frame 79	Both cohorts
11671-19	SL019544	P55201	BRPF1	bromodomain and PHD finger containing, 1	Both cohorts
9790-28	SL005451	Q8IWQ3	BR serine/threonine kinase 2	BR serine/threonine kinase 2	Both cohorts
3585-54	SL009341	P35613	BASI	basigin (Ok blood group)	Both cohorts
4535-50	SL008644	Q10588	BST1	bone marrow stromal cell antigen 1	Both cohorts
8832-55	SL001906	Q10589	BST-2	bone marrow stromal cell antigen 2	Both cohorts
13088-397	SL000137	P35070	BTC	betacellulin	Both cohorts
11325-8	SL007329	P78543	BTG2	BTG family, member 2	Both cohorts
8869-5	SL018709	Q7KYR7	BT2A1	butyrophilin, subfamily 2, member A1	Both cohorts
7081-2	SL014573	O00481	BT3A1	butyrophilin, subfamily 3, member A1	Both cohorts
10848-137	SL018632	Q6UXE8	BTNL3	butyrophilin-like 3	Both cohorts
9026-40	SL018801	Q6UX41	BTNL8	butyrophilin-like 8	Both cohorts
7950-142	SL018352	Q6UXG8	BTNL9	butyrophilin-like 9	Both cohorts
12033-3	SL007012	O43683	BUB1	budding uninhibited by benzimidazoles 1 homolog (yeast)	Both cohorts
7178-59	SL018104	Q9NTK1	DEPP	chromosome 10 open reading frame 10	Both cohorts
11220-53	SL019359	Q8TEF2	CJ105	chromosome 10 open reading frame 105	Both cohorts
8220-15	SL018432	Q96D05	CJ035	chromosome 10 open reading frame 35	Both cohorts
11531-24	SL017424	Q9H7M9	GI24	chromosome 10 open reading frame 54	Both cohorts
14123-34	SL017424	Q9H7M9	GI24	chromosome 10 open reading frame 54	Both cohorts
8307-47	SL018439	Q9H3H3	CK068	chromosome 11 open reading frame 68	Both cohorts
11116-16	SL018991	Q6NUJ2	CK087	chromosome 11 open reading frame 87	Both cohorts
8383-20	SL018492	C9JXX5	CK094	chromosome 11 open reading frame 94	Both cohorts
8303-102	SL012842	Q9HB07	MYG1	chromosome 12 open reading frame 10	Both cohorts
13464-8	SL020101	Q8N912	NRAC	chromosome 14 open reading frame 180	Both cohorts
6439-59	SL017431	Q9H972	CN093	chromosome 14 open reading frame 93	Both cohorts
6406-3	SL017423	Q9C002	NMES1	chromosome 15 open reading frame 48	Both cohorts
12394-53	SL006601	Q6UWD8	CP054	chromosome 16 open reading frame 54	Both cohorts
9070-1	SL018815	Q0P5P2	CQ067	chromosome 17 open reading frame 67	Both cohorts
6571-75	SL017510	Q8N4C9	CQ078	chromosome 17 open reading frame 78	Both cohorts
8236-8	SL018433	Q8TCD1	CR032	chromosome 18 open reading frame 32	Both cohorts
9445-44	SL018400	Q8NEA5	CS018	chromosome 19 open reading frame 18	Both cohorts
7821-6	SL018244	Q13901	C1D	C1D nuclear receptor corepressor	Both cohorts
5735-54	SL017110	Q96EU7	C1GLC	C1GALT1-specific chaperone 1	Both cohorts
8366-19	SL018486	Q9H7X2	CA115	chromosome 1 open reading frame 115	Both cohorts
6896-3	SL017990	Q8NEQ5	CA162	chromosome 1 open reading frame 162	Both cohorts
10667-78	SL018036	Q5T7R7	CA185	chromosome 1 open reading frame 185	Both cohorts
8102-239	SL018417	Q6ZWK4	CA186	chromosome 1 open reading frame 186	Both cohorts
8035-6	SL011295	Q9H425	CA198	chromosome 1 open reading frame 198	Both cohorts
8088-56	SL018384	Q8IVY1	CA210	chromosome 1 open reading frame 210	Both cohorts
7989-5	SL018345	A1L170	CA226	chromosome 1 open reading frame 226	Both cohorts
6937-251	SL017975	Q9BWL3	CA043	chromosome 1 open reading frame 43	Both cohorts
5744-12	SL017113	Q9BUN1	CA056	chromosome 1 open reading frame 56	Both cohorts
2753-2	SL000309	P02745 P02746 P02747	C1q	complement component 1, q subcomponent, A chain	Both cohorts
4967-1	SL008177	Q07021	C1QBP	complement component 1, q subcomponent binding protein	Both cohorts
14100-63	SL007929	P02747	C1QC	complement component 1, q subcomponent, C chain	Both cohorts
6404-20	SL012386	O75973	C1QRF	complement component 1, q subcomponent-like 1	Both cohorts
7132-55	SL012659	Q86Z23	C1QL4	complement component 1, q subcomponent-like 4	Both cohorts
6304-8	SL012815	Q9BXJ1	C1QT1	C1q and tumor necrosis factor related protein 1	Both cohorts
10749-18	SL012818	Q9BXJ4	C1QT3	C1q and tumor necrosis factor related protein 3	Both cohorts
7251-64	SL012818	Q9BXJ4	C1QT3	C1q and tumor necrosis factor related protein 3	Both cohorts
7810-20	SL005573	Q9BXJ0	C1QTNF5	C1q and tumor necrosis factor related protein 5	Both cohorts
3285-23	SL000310	P00736	C1r	complement component 1, r subcomponent	Both cohorts
9348-1	SL010648	Q9NZP8	C1RL1	complement component 1, r subcomponent-like	Both cohorts
8840-61	SL000311	P09871	C1s	complement component 1, s subcomponent	Both cohorts
3186-2	SL002525	P06681	C2	complement component 2	Both cohorts
7046-6	SL018041	Q96LM9	CT173	chromosome 20 open reading frame 173	Both cohorts
5981-6	SL009429	P30042	ES1	chromosome 21 open reading frame 33	Both cohorts
7073-69	SL018042	Q8WYQ4	CV015	chromosome 22 open reading frame 15	Both cohorts
6362-6	SL017442	Q9H1Z8	AUGN	chromosome 2 open reading frame 40	Both cohorts
5677-15	SL017102	Q6UXQ4	CB066	chromosome 2 open reading frame 66	Both cohorts
2683-1	SL000456	P01024	iC3b	complement component 3	Both cohorts
2754-50	SL000312	P01024	C3	complement component 3	Both cohorts
4480-59	SL000314	P01024	C3b	complement component 3	Both cohorts
5803-24	SL003362	P01024	C3d	complement component 3	Both cohorts
4900-8	SL000313	P01024	C3a	complement component 3	Both cohorts
2755-8	SL003220	P01024	C3adesArg	complement component 3	Both cohorts
6994-19	SL018001	Q9UK00	CC018	chromosome 3 open reading frame 18	Both cohorts
4481-34	SL000316	P0C0L4, P0C0L5	C4	complement component 4A (Rodgers blood group)	Both cohorts
2182-54	SL000318	P0C0L4 P0C0L5	C4b	complement component 4A (Rodgers blood group)	Both cohorts
9449-150	SL015989	P04003	C4b-binding protein alpha chain	complement component 4 binding protein, alpha	Both cohorts
7155-46	SL015990	P20851	C4b-binding protein beta chain	complement component 4 binding protein, beta	Both cohorts
9490-3	SL019024	Q8N8J7	CD032	chromosome 4 open reading frame 32	Both cohorts
2381-52	SL000319	P01031	C5	complement component 5	Both cohorts
4482-66	SL000321	P01031,P13671	C5b, 6 Complex	complement component 5	Both cohorts
2851-63	SL000320	P01031	C5a	complement component 5	Both cohorts
6378-2	SL017444	Q86SI9	CEI	chromosome 5 open reading frame 38	Both cohorts
9100-32	SL018829	Q6UWT4	CE046	chromosome 5 open reading frame 46	Both cohorts
13378-80	SL020102	A6NC05	YD286	chromosome 5 open reading frame 63	Both cohorts
4127-75	SL000322	P13671	C6	complement component 6	Both cohorts
7065-1	SL011113	O95866	G6B	chromosome 6 open reading frame 25	Both cohorts
8659-68	SL011113	O95866	G6B	chromosome 6 open reading frame 25	Both cohorts
7154-92	SL018080	Q6P5S2	CF058	chromosome 6 open reading frame 58	Both cohorts
10885-36	SL016472	Q6UWU4	CF089	chromosome 6 open reading frame 89	Both cohorts
2888-49	SL000323	P10643	C7	complement component 7	Both cohorts
9544-24	SL019001	Q9H7B7	CG069	chromosome 7 open reading frame 69	Both cohorts
8927-6	SL018723	E0CX11	CG073	chromosome 7 open reading frame 73	Both cohorts
2429-27	SL000324	P07357,P07358,P07360	C8	complement component 8, alpha polypeptide	Both cohorts
14708-59	SL007931	P07360	CO8G	complement component 8, gamma polypeptide	Both cohorts
3060-43	SL000325	P02748	C9	complement component 9	Both cohorts
4969-2	SL004866	P00915	Carbonic anhydrase I	carbonic anhydrase I	Both cohorts
13666-222	SL010449	Q9NS85	Carbonic Anhydrase X	carbonic anhydrase X	Both cohorts
8859-51	SL012383	O75493	CAH11	carbonic anhydrase XI	Both cohorts
3420-21	SL004869	Q8N1Q1	Carbonic anhydrase XIII	carbonic anhydrase XIII	Both cohorts
4970-55	SL000339	P00918	carbonic anhydrase II	carbonic anhydrase II	Both cohorts
3799-11	SL004867	P07451	Carbonic anhydrase III	carbonic anhydrase III, muscle specific	Both cohorts
14069-61	SL010369	P22748	Carbonic Anhydrase IV	carbonic anhydrase IV	Both cohorts
8791-151	SL010448	P35218	Carbonic Anhydrase VA	carbonic anhydrase VA, mitochondrial	Both cohorts
3352-80	SL010288	P23280	Carbonic anhydrase 6	carbonic anhydrase VI	Both cohorts
3356-50	SL004868	P43166	Carbonic anhydrase VII	carbonic anhydrase VII	Both cohorts
11390-24	SL004870	P35219	Carbonic Anhydrase VIII	carbonic anhydrase VIII	Both cohorts
3798-71	SL005508	Q16790	Carbonic anhydrase 9	carbonic anhydrase IX	Both cohorts
7105-7	SL018130	Q9BTV7	CABL2	Cdk5 and Abl enzyme substrate 2	Both cohorts
7104-71	SL018117	Q86V35	CABP7	calcium binding protein 7	Both cohorts
8885-6	SL018710	Q8IZS8	CA2D3	calcium channel, voltage-dependent, alpha 2/delta subunit 3	Both cohorts
11130-158	SL019338	O00305	CACB4	calcium channel, voltage-dependent, beta 4 subunit	Both cohorts
12432-23	SL010232	Q9HB71	CYBP	calcyclin binding protein	Both cohorts
3326-58	SL004805	Q9BY67	Nectin-like protein 2	cell adhesion molecule 1	Both cohorts
3630-27	SL004804	Q8N126	Nectin-like protein 1	cell adhesion molecule 3	Both cohorts
9918-23	SL003641	P05937	Calbindin D28	calbindin 1, 28kDa	Both cohorts
12534-10	SL019796	Q13137	CACO2	calcium binding and coiled-coil domain 2	Both cohorts
10933-107	SL018094	Q9BXU9	CABP8	calneuron 1	Both cohorts
5264-65	SL003520	P27797	calreticulin	calreticulin	Both cohorts
8924-55	SL018108	Q9NYX4	CALY	calcyon neuron-specific vesicular protein	Both cohorts
3592-4	SL010489	Q14012	CAMK1	calcium/calmodulin-dependent protein kinase I	Both cohorts
3418-12	SL010490	Q8IU85	CAMK1D	calcium/calmodulin-dependent protein kinase ID	Both cohorts
3350-53	SL010491	Q9UQM7	CAMK2A	calcium/calmodulin-dependent protein kinase II alpha	Both cohorts
3351-1	SL010492	Q13554	CAMK2B	calcium/calmodulin-dependent protein kinase II beta	Both cohorts
3419-49	SL010493	Q13557	CAMK2D	calcium/calmodulin-dependent protein kinase II delta	Both cohorts
9384-17	SL009204	P49913	Cathelicidin peptide	cathelicidin antimicrobial peptide	Both cohorts
13937-75	SL008246	Q86VP6	CAND1	cullin-associated and neddylation-dissociated 1	Both cohorts
6480-1	SL007555	Q8WVQ1	CANT1	calcium activated nucleotidase 1	Both cohorts
8834-58	SL004576	P27824	Calnexin	calnexin	Both cohorts
12034-28	SL004613	Q01518	CAP 1	CAP, adenylate cyclase-associated protein 1 (yeast)	Both cohorts
4968-50	SL008099	P40121	CAPG	capping protein (actin filament), gelsolin-like	Both cohorts
2668-70	SL000337	P07384 P04632	Calpain I	calpain 1, (mu/I) large subunit	Both cohorts
14684-17	SL011179	P17655	CAN2	calpain 2, (m/II) large subunit	Both cohorts
12385-4	SL006471	P20807	CAN3	calpain 3, (p94)	Both cohorts
13688-2	SL020217	Q8WWF8	CAPSL	calcyphosine-like	Both cohorts
11449-22	SL008129	P52907	CAZA1	capping protein (actin filament) muscle Z-line, alpha 1	Both cohorts
7778-104	SL018264	Q96LW7	BINCA	chromosome 9 open reading frame 89	Both cohorts
11405-150	SL007659	Q9H257	CARD9	caspase recruitment domain family, member 9	Both cohorts
12808-103	SL013301	Q9Y2V2	CHSP1	calcium regulated heat stable protein 1, 24kDa	Both cohorts
14098-28	SL020309	P49589	SYCC	cysteinyl-tRNA synthetase	Both cohorts
5743-82	SL012512	Q16568	CART	CART prepropeptide	Both cohorts
10613-33	SL018589	Q6P4E1	CASC4	cancer susceptibility candidate 4	Both cohorts
8838-10	SL018589	Q6P4E1	CASC4	cancer susceptibility candidate 4	Both cohorts
5340-24	SL003717	Q92851	Caspase-10	caspase 10, apoptosis-related cysteine peptidase	Both cohorts
4904-7	SL003710	P42575	Caspase-2	caspase 2, apoptosis-related cysteine peptidase	Both cohorts
3593-72	SL003711	P42574	Caspase-3	caspase 3, apoptosis-related cysteine peptidase	Both cohorts
11263-57	SL019372	P31415	CASQ1	calsequestrin 1 (fast-twitch, skeletal muscle)	Both cohorts
12855-16	SL011299	Q9NQ75	CT032	Cas scaffolding protein family member 4	Both cohorts
3026-5	SL000338	P20810	Calpastatin	calpastatin	Both cohorts
3488-64	SL000342	P04040	Catalase		Both cohorts
9457-3	SL014826	P51636	CAV2	caveolin 2	Both cohorts
8690-25	SL018617	P56539	CAV3	caveolin 3	Both cohorts
9123-18	SL018808	Q8N350	DOS	chromosome 19 open reading frame 26	Both cohorts
10048-7	SL011998	Q13951	PEBB	core-binding factor, beta subunit	Both cohorts
12016-60	SL013756	P22681	CBL	Cas-Br-M (murine) ecotropic retroviral transforming sequence	Both cohorts
9313-27	SL017250	P23435	CBLN1	cerebellin 1 precursor	Both cohorts
5688-65	SL012852	Q9NTU7	CBLN4	cerebellin 4 precursor	Both cohorts
12381-26	SL008046	P16152	CBR1	carbonyl reductase 1	Both cohorts
14091-42	SL005371	O75828	Carbonyl reductase 3	carbonyl reductase 3	Both cohorts
10086-39	SL018882	P35520	CBS	cystathionine-beta-synthase	Both cohorts
4540-11	SL009768	P45973	CBX5	chromobox homolog 5	Both cohorts
13027-20	SL019531	O95931	CBX7	chromobox homolog 7	Both cohorts
6388-21	SL017451	Q96EE4	CC126	coiled-coil domain containing 126	Both cohorts
7797-11	SL018243	Q9P0B6	CC167	coiled-coil domain containing 167	Both cohorts
12399-194	SL013198	Q8IVM0	CCD50	coiled-coil domain containing 50	Both cohorts
12790-10	SL019874	Q96ER9	CCD51	coiled-coil domain containing 51	Both cohorts
3234-23	SL010390	Q76M96	URB	coiled-coil domain containing 80	Both cohorts
7792-58	SL018258	Q9GZT6	CC90B	coiled-coil domain containing 90B	Both cohorts
6918-183	SL012408	P06307	CCKN	cholecystokinin	Both cohorts
2770-51	SL003176	P22362	I-309	chemokine (C-C motif) ligand 1	Both cohorts
5301-7	SL000406	P51671	Eotaxin	chemokine (C-C motif) ligand 11	Both cohorts
4144-13	SL000517	Q99616	MCP-4	chemokine (C-C motif) ligand 13	Both cohorts
2900-53	SL003329	Q16627	HCC-1	chemokine (C-C motif) ligand 14	Both cohorts
4913-78	SL003300	O15467	HCC-4		Both cohorts
3519-3	SL003196	Q92583	TARC	chemokine (C-C motif) ligand 17	Both cohorts
3044-3	SL003323	P55774	PARC	chemokine (C-C motif) ligand 18 (pulmonary and activation-regulated)	Both cohorts
4922-13	SL003189	Q99731	MIP-3b	chemokine (C-C motif) ligand 19	Both cohorts
2578-67	SL000038	P13500	MCP-1	chemokine (C-C motif) ligand 2	Both cohorts
2468-62	SL000133	P78556	MIP-3a	chemokine (C-C motif) ligand 20	Both cohorts
2516-57	SL003193	O00585	6Ckine	chemokine (C-C motif) ligand 21	Both cohorts
3508-78	SL003187	O00626	MDC	chemokine (C-C motif) ligand 22	Both cohorts
3028-36	SL003301	P55773	Ck-b-8-1	chemokine (C-C motif) ligand 23	Both cohorts
2913-1	SL003302	P55773	MPIF-1	chemokine (C-C motif) ligand 23	Both cohorts
4128-27	SL003104	O00175	Eotaxin-2	chemokine (C-C motif) ligand 24	Both cohorts
2705-5	SL003197	O15444	TECK	chemokine (C-C motif) ligand 25	Both cohorts
9168-31	SL003170	Q9Y258	Eotaxin-3	chemokine (C-C motif) ligand 26	Both cohorts
2192-63	SL003168	Q9Y4X3	CTACK	chemokine (C-C motif) ligand 27	Both cohorts
2890-59	SL003303	Q9NRJ3	CCL28	chemokine (C-C motif) ligand 28	Both cohorts
3040-59	SL000519	P10147	MIP-1a	chemokine (C-C motif) ligand 3	Both cohorts
2783-18	SL004355	P16619	LD78-beta	chemokine (C-C motif) ligand 3-like 3	Both cohorts
2781-63	SL004356	Q8NHW4	LAG-1	chemokine (C-C motif) ligand 4-like 2	Both cohorts
5480-49	SL000563	P13501	RANTES	chemokine (C-C motif) ligand 5	Both cohorts
4886-3	SL000516	P80098	MCP-3	chemokine (C-C motif) ligand 7	Both cohorts
13748-4	SL000515	P80075	MCP-2	chemokine (C-C motif) ligand 8	Both cohorts
12347-29	SL019675	Q9BSQ5	CCM2	cerebral cavernous malformation 2	Both cohorts
3357-67	SL010495	P24941 P20248	CDK2/cyclin A	cyclin A2	Both cohorts
3422-4	SL010494	P06493 P14635	CDK1/cyclin B	cyclin B1	Both cohorts
5347-59	SL000130	P14635	Cyclin B1	cyclin B1	Both cohorts
9728-4	SL019116	Q9NPC3	CIP1	cyclin B1 interacting protein 1, E3 ubiquitin protein ligase	Both cohorts
3359-11	SL010522	P49336 P24863	CDK8/cyclin C	cyclin C	Both cohorts
9848-22	SL000391	P51946	Cyclin H	cyclin H	Both cohorts
8889-5	SL015334	Q9ULG6	CCPG1	cell cycle progression 1	Both cohorts
13068-139	SL006984	O14618	CCS	copper chaperone for superoxide dismutase	Both cohorts
12569-25	SL004993	P48643	TCP-1-epsilon	chaperonin containing TCP1, subunit 5 (epsilon)	Both cohorts
13673-21	SL008288	Q99832	TCPH	chaperonin containing TCP1, subunit 7 (eta)	Both cohorts
12699-28	SL005763	P50990	TCP-1-theta	chaperonin containing TCP1, subunit 8 (theta)	Both cohorts
3290-50	SL008773	Q6YHK3	CD109	CD109 molecule	Both cohorts
8969-49	SL018823	P08571	CD14	CD14 molecule	Both cohorts
5028-59	SL005764	Q86VB7	sCD163	CD163 molecule	Both cohorts
6915-2	SL012555	Q6UWJ8	C16L2	CD164 sialomucin-like 2	Both cohorts
13116-25	SL008931	Q8N6Q3	CD177	CD177 molecule	Both cohorts
10814-7	SL016708	P06126	CD1A	CD1a molecule	Both cohorts
8749-194	SL007129	P15813	CD1D	CD1d molecule	Both cohorts
7100-31	SL004124	P06729	CD2	CD2 molecule	Both cohorts
5112-73	SL014268	P41217	OX2G	CD200 molecule	Both cohorts
5103-30	SL014288	Q8TD46	MO2R1	CD200 receptor 1	Both cohorts
8980-19	SL018778	Q6Q8B3	MO2R2	CD200 receptor 1-like	Both cohorts
3361-26	SL010610	Q9UJ71	CLC4K	CD207 molecule, langerin	Both cohorts
3029-52	SL005157	Q9NNX6	DC-SIGN	CD209 molecule	Both cohorts
5062-60	SL011100	Q15762	CD226	CD226 molecule	Both cohorts
5063-12	SL014188	Q9BZW8	CD244	CD244 molecule, natural killer cell receptor 2B4	Both cohorts
5412-53	SL004134	P26842	CD27	CD27 molecule	Both cohorts
5060-62	SL004852	Q9NZQ7	B7-H1	CD274 molecule	Both cohorts
5630-48	SL009033	Q9UGN4	CM35H	CD300a molecule	Both cohorts
5066-134	SL014270	Q08708	CLM6	CD300c molecule	Both cohorts
10798-4	SL018456	Q496F6	CLM2	CD300e molecule	Both cohorts
10713-151	SL017073	A8K4G0	CLM7	CD300 molecule-like family member b	Both cohorts
5623-11	SL012737	Q8TDQ1	CLM1	CD300 molecule-like family member f	Both cohorts
3166-92	SL005215	P20138	Siglec-3	CD33 molecule	Both cohorts
2973-15	SL000668	P16671	CD36 ANTIGEN	CD36 molecule (thrombospondin receptor)	Both cohorts
11513-92	SL002722	P28907	CD38	CD38 molecule	Both cohorts
8069-85	SL007084	P07766	CD3E	CD3e molecule, epsilon (CD3-TCR complex)	Both cohorts
7924-7	SL007099	P09693	CD3G	CD3g molecule, gamma (CD3-TCR complex)	Both cohorts
3143-3	SL002524	P01730	sCD4	CD4 molecule	Both cohorts
3534-14	SL003862	P29965	CD40 ligand, soluble	CD40 ligand	Both cohorts
9283-8	SL000135	P16070	CD44	CD44 molecule (Indian blood group)	Both cohorts
6653-58	SL004838	Q08722	CD47	CD47 molecule	Both cohorts
3292-75	SL010450	P09326	CD48	CD48 molecule	Both cohorts
5596-75	SL007080	P06127	CD5	CD5 molecule	Both cohorts
14065-11	SL007080	P06127	CD5	CD5 molecule	Both cohorts
5069-9	SL004556	P08174	DAF	CD55 molecule, decay accelerating factor for complement (Cromer blood group)	Both cohorts
10938-13	SL003442	P19256	sLFA-3	CD58 molecule	Both cohorts
11514-196	SL004557	P13987	CD59	CD59 molecule, complement regulatory protein	Both cohorts
3293-2	SL006108	O43866	CD5L	CD5 molecule-like	Both cohorts
9190-7	SL008837	P08962	CD63	CD63 molecule	Both cohorts
12008-3	SL007098	P09564	CD7	CD7 molecule	Both cohorts
5807-77	SL007195	P32970	CD70	CD70 molecule	Both cohorts
7009-8	SL017967	P21854	CD72	CD72 molecule	Both cohorts
6974-6	SL007076	P04233	HG2A	CD74 molecule, major histocompatibility complex, class II invariant chain	Both cohorts
8748-45	SL007076	P04233	HG2A	CD74 molecule, major histocompatibility complex, class II invariant chain	Both cohorts
7796-10	SL011613	P11912	CD79A	CD79a molecule, immunoglobulin-associated alpha	Both cohorts
6351-55	SL017426	P40259	CD79B	CD79b molecule, immunoglobulin-associated beta	Both cohorts
13726-4	SL003738	P33681	B7	CD80 molecule	Both cohorts
5065-8	SL014229	Q01151	CD83	CD83 molecule	Both cohorts
5337-64	SL004131	P42081	B7-2	CD86 molecule	Both cohorts
9310-2	SL007109	P10966	CD8B	CD8b molecule	Both cohorts
14136-234	SL007696	Q9NPY3	C1QR1	CD93 molecule	Both cohorts
9735-44	SL019066	P40200	TACT	CD96 molecule	Both cohorts
10539-30	SL014293	Q8TCZ2	C99L2	CD99 molecule-like 2	Both cohorts
11548-84	SL007184	P30304	MPIP1	cell division cycle 25 homolog A (S. pombe)	Both cohorts
12427-8	SL007185	P30305	MPIP2	cell division cycle 25 homolog B (S. pombe)	Both cohorts
12532-28	SL013788	P49427	UB2R1	cell division cycle 34 homolog (S. cerevisiae)	Both cohorts
3879-50	SL011232	Q16543	CDC37	cell division cycle 37 homolog (S. cerevisiae)	Both cohorts
9840-2	SL000350	P60953	Cdc42Hs	cell division cycle 42 (GTP binding protein, 25kDa)	Both cohorts
12706-2	SL007478	Q5VT25	MRCKA	CDC42 binding protein kinase alpha (DMPK-like)	Both cohorts
3629-60	SL006805	Q9Y5S2	MRCKB	CDC42 binding protein kinase beta (DMPK-like)	Both cohorts
8589-13	SL017488	Q9H5V8	CDCP1	CUB domain containing protein 1	Both cohorts
7763-25	SL000637	P55287	Cadherin-11	cadherin 11, type 2, OB-cadherin (osteoblast)	Both cohorts
11215-6	SL007295	P55291	CAD15	cadherin 15, type 1, M-cadherin (myotubule)	Both cohorts
5410-53	SL007295	P55291	CAD15	cadherin 15, type 1, M-cadherin (myotubule)	Both cohorts
3797-1	SL000638	P19022	Cadherin-2	cadherin 2, type 1, N-cadherin (neuronal)	Both cohorts
2643-57	SL004183	P22223	P-Cadherin	cadherin 3, type 1, P-cadherin (placental)	Both cohorts
2819-23	SL002081	P33151	Cadherin-5	cadherin 5, type 2 (vascular endothelium)	Both cohorts
7959-34	SL007764	Q9ULB5	CADH7	cadherin 7, type 2	Both cohorts
8372-29	SL017405	Q96JP9	CDHR1	cadherin-related family member 1	Both cohorts
8222-49	SL018447	Q6ZTQ4	CDHR3	cadherin-related family member 3	Both cohorts
9962-1	SL008817	Q9HBB8	MUCDL	cadherin-related family member 5	Both cohorts
9450-18	SL019015	O14519	CDKA1	cyclin-dependent kinase 2 associated protein 1	Both cohorts
3358-51	SL010496	Q00535 Q15078	CDK5/p35	cyclin-dependent kinase 5	Both cohorts
3719-2	SL000076	P46527	p27Kip1	cyclin-dependent kinase inhibitor 1B (p27, Kip1)	Both cohorts
9874-28	SL003758	P42772	p15-INK4b	cyclin-dependent kinase inhibitor 2B (p15, inhibits CDK4)	Both cohorts
12521-3	SL007230	P42773	CDN2C	cyclin-dependent kinase inhibitor 2C (p18, inhibits CDK4)	Both cohorts
12376-85	SL003762	P55273	p19-INK4d	cyclin-dependent kinase inhibitor 2D (p19, inhibits CDK4)	Both cohorts
14178-18	SL007463	Q16667	CDKN3	cyclin-dependent kinase inhibitor 3	Both cohorts
4962-52	SL012538	Q49AH0	ARMEL	cerebral dopamine neurotrophic factor	Both cohorts
4541-49	SL014092	Q4KMG0	CDON	Cdon homolog (mouse)	Both cohorts
7085-81	SL011989	Q15517	CDSN	corneodesmosin	Both cohorts
7097-8	SL018129	Q9Y6F8	CDY1	chromodomain protein, Y-linked, 1	Both cohorts
10752-8	SL018591	Q8N8U2	CDYL2	chromodomain protein, Y-like 2	Both cohorts
7048-4	SL017994	Q7Z692	CEA19	carcinoembryonic antigen-related cell adhesion molecule 19	Both cohorts
10453-7	SL018233	Q6UY09	CEA20	carcinoembryonic antigen-related cell adhesion molecule 20	Both cohorts
7204-1	SL018076	Q3KPI0	CEA21	carcinoembryonic antigen-related cell adhesion molecule 21	Both cohorts
8999-19	SL014788	P40198	CEAM3	carcinoembryonic antigen-related cell adhesion molecule 3	Both cohorts
10910-6	SL018022	O75871	CEAM4	carcinoembryonic antigen-related cell adhesion molecule 4	Both cohorts
7184-13	SL014937	Q14002	CEAM7	carcinoembryonic antigen-related cell adhesion molecule 7	Both cohorts
6077-63	SL013510	Q9NZK5	CECR1	cat eye syndrome chromosome region, candidate 1	Both cohorts
9796-4	SL009338	P19835	CEL	carboxyl ester lipase (bile salt-stimulated lipase)	Both cohorts
6107-3	SL012871	Q9UNI1	ELA1	chymotrypsin-like elastase family, member 1	Both cohorts
7140-1	SL012410	P08217	ELA2A	chymotrypsin-like elastase family, member 2A	Both cohorts
6357-83	SL009332	P08861	ELA3B	chymotrypsin-like elastase family, member 3B	Both cohorts
7245-2	SL018136	O95319	CELF2	CUGBP, Elav-like family member 2	Both cohorts
8817-29	SL013524	Q7Z7K6	CENPV	centromere protein V	Both cohorts
8864-59	SL018718	Q5EE01	CENPW	centromere protein W	Both cohorts
6230-56	SL007062	O95813	CER1	cerberus 1, cysteine knot superfamily, homolog (Xenopus laevis)	Both cohorts
13494-6	SL020154	Q8N5B7	CERS5	ceramide synthase 5	Both cohorts
13078-3	SL014793	P41208	CETN2	centrin, EF-hand protein, 2	Both cohorts
7131-207	SL002902	P11597	CETP	cholesteryl ester transfer protein, plasma	Both cohorts
6553-68	SL017495	Q9UL16	CCD19	coiled-coil domain containing 19	Both cohorts
4129-72	SL000414	P00751	Factor B		Both cohorts
3294-55	SL010451	P0CG37	CFC1	cripto, FRL-1, cryptic family 1	Both cohorts
2946-52	SL003327	P00746	Factor D	complement factor D (adipsin)	Both cohorts
4159-130	SL000415	P08603	Factor H	complement factor H	Both cohorts
6471-53	SL002692	Q92496	FHR4	complement factor H-related 4	Both cohorts
2567-5	SL003328	P05156	Factor I	complement factor I	Both cohorts
4203-50	SL004920	P23528	Cofilin-1	cofilin 1 (non-muscle)	Both cohorts
2960-66	SL003192	P27918	Properdin	complement factor properdin	Both cohorts
7717-95	SL013741	P13569	CFTR	cystic fibrosis transmembrane conductance regulator (ATP-binding cassette sub-family C, member 7)	Both cohorts
4914-10	SL001766	P01215,P01233	HCG	glycoprotein hormones, alpha polypeptide	Both cohorts
2953-31	SL000506	P01215, P01229	Luteinizing hormone	glycoprotein hormones, alpha polypeptide	Both cohorts
14056-4	SL013948	P01215	Glycoprotein hormones a-chain	glycoprotein hormones, alpha polypeptide	Both cohorts
3032-11	SL000428	P01215, P01225	FSH	glycoprotein hormones, alpha polypeptide	Both cohorts
3521-16	SL000589	P01215 P01222	TSH	glycoprotein hormones, alpha polypeptide	Both cohorts
6213-10	SL017263	Q6NT52	CGB2	chorionic gonadotropin, beta polypeptide 7	Both cohorts
6257-56	SL012800	Q99674	CGRE1	cell growth regulator with EF-hand domain 1	Both cohorts
13460-4	SL012363	O15335	CHAD	chondroadherin	Both cohorts
11270-17	SL019368	Q8WYQ3	CHC10	coiled-coil-helix-coiled-coil-helix domain containing 10	Both cohorts
14005-2	SL008319	Q9P2D1	CHD7	chromodomain helicase DNA binding protein 7	Both cohorts
2853-68	SL006911	O14757	CHK1	CHK1 checkpoint homolog (S. pombe)	Both cohorts
11320-29	SL013858	Q96EP1	CHFR	checkpoint with forkhead and ring finger domains	Both cohorts
8476-11	SL002762	P10645	CgA	chromogranin A (parathyroid secretory protein 1)	Both cohorts
8235-48	SL007079	P05060	SCG1	chromogranin B (secretogranin 1)	Both cohorts
11104-13	SL003340	P36222	YKL-40	chitinase 3-like 1 (cartilage glycoprotein-39)	Both cohorts
9383-24	SL012505	Q15782	CH3L2	chitinase 3-like 2	Both cohorts
3600-2	SL006029	Q13231	Chitotriosidase-1	chitinase 1 (chitotriosidase)	Both cohorts
7761-125	SL018256	Q9Y259	CHKB	choline kinase beta	Both cohorts
8958-51	SL008936	O00533	CHL1	cell adhesion molecule with homology to L1CAM (close homolog of L1)	Both cohorts
12508-9	SL008756	Q9Y3E7	CHMP3	vacuolar protein sorting 24 homolog (S. cerevisiae)	Both cohorts
12458-79	SL016506	Q99653	CHP1	calcium binding protein P22	Both cohorts
13438-115	SL007661	Q9H2X0	CHRD	chordin	Both cohorts
3362-61	SL009400	Q9BU40	CRDL1	chordin-like 1	Both cohorts
6086-15	SL012616	Q6WN34	CRDL2	chordin-like 2	Both cohorts
7803-4	SL007015	O43916	CHST1	carbohydrate (keratan sulfate Gal-6) sulfotransferase 1	Both cohorts
7779-86	SL018230	Q9NPF2	CHSTB	carbohydrate (chondroitin 4) sulfotransferase 11	Both cohorts
6626-81	SL017514	Q9NRB3	CHSTC	carbohydrate (chondroitin 4) sulfotransferase 12	Both cohorts
7262-191	SL018097	Q8NCH0	CHSTE	carbohydrate (N-acetylgalactosamine 4-0) sulfotransferase 14	Both cohorts
4469-78	SL007502	Q7LFX5	ST4S6	carbohydrate (N-acetylgalactosamine 4-sulfate 6-O) sulfotransferase 15	Both cohorts
7189-55	SL018098	Q7LGC8	CHST3	carbohydrate (chondroitin 6) sulfotransferase 3	Both cohorts
7020-13	SL018044	Q9GZS9	CHST5	carbohydrate (N-acetylglucosamine 6-O) sulfotransferase 5	Both cohorts
4429-51	SL014130	Q9GZX3	CHST6	carbohydrate (N-acetylglucosamine 6-O) sulfotransferase 6	Both cohorts
11646-4	SL005434	Q7L1S5	Carbohydrate sulfotransferase 9	carbohydrate (N-acetylgalactosamine 4-0) sulfotransferase 9	Both cohorts
5717-2	SL004657	O75339	CILP	cartilage intermediate layer protein, nucleotide pyrophosphohydrolase	Both cohorts
8841-65	SL008847	Q8IUL8	CILP2	cartilage intermediate layer protein 2	Both cohorts
12724-81	SL005468	Q14011	CIRBP	cold inducible RNA binding protein	Both cohorts
7745-3	SL008314	Q9NZ45	ZCD1	CDGSH iron sulfur domain 1	Both cohorts
8094-20	SL010824	Q8N5K1	CISD2	CDGSH iron sulfur domain 2	Both cohorts
5345-51	SL006675	Q8WWK9	CKAP2	cytoskeleton associated protein 2	Both cohorts
7221-56	SL009149	Q07065	CKAP4	cytoskeleton-associated protein 4	Both cohorts
3714-49	SL000382	P12277 P06732	CK-MB	creatine kinase, brain	Both cohorts
3800-71	SL000377	P12277	CK-BB	creatine kinase, brain	Both cohorts
12530-14	SL005032	P61024	CKS-1	CDC28 protein kinase regulatory subunit 1B	Both cohorts
11094-104	SL007361	Q05315	LPPL	Charcot-Leyden crystal protein	Both cohorts
10496-11	SL009322	A8K7I4	CaCC	chloride channel accessory 1	Both cohorts
8950-4	SL018772	Q9UQC9	CLCA2	chloride channel accessory 2	Both cohorts
2607-54	SL004692	O75462 Q9UBD9	CLF-1/CLC Complex	cardiotrophin-like cytokine factor 1	Both cohorts
13683-18	SL020231	P51801	CLCKB	chloride channel Kb	Both cohorts
10955-4	SL014095	Q8IUN9	CLC10	C-type lectin domain family 10, member A	Both cohorts
2966-65	SL004362	Q9Y240	SCGF-beta	C-type lectin domain family 11, member A	Both cohorts
4500-50	SL004363	Q9Y240	SCGF-alpha	C-type lectin domain family 11, member A	Both cohorts
11187-11	SL018579	Q5QGZ9	CL12A	C-type lectin domain family 12, member A	Both cohorts
4332-6	SL013488	Q9P126	CLC1B	C-type lectin domain family 1, member B	Both cohorts
10953-14	SL018252	Q6UVW9	CLC2A	C-type lectin domain family 2, member A	Both cohorts
7786-83	SL015109	Q92478	CLC2B	C-type lectin domain family 2, member B	Both cohorts
7054-87	SL017962	Q9UHP7	CLC2D	C-type lectin domain family 2, member D	Both cohorts
8242-9	SL018459	P0C7M8	CLC2L	C-type lectin domain family 2, member L	Both cohorts
5701-81	SL001871	P05452	Tetranectin	C-type lectin domain family 3, member B	Both cohorts
8853-2	SL015340	Q9UMR7	CLC4A	C-type lectin domain family 4, member A	Both cohorts
9094-5	SL018818	Q8WTT0	CLC4C	C-type lectin domain family 4, member C	Both cohorts
7752-31	SL018250	Q8WXI8	CLC4D	C-type lectin domain family 4, member D	Both cohorts
10781-19	SL008886	Q6UXB4	CLC4G	C-type lectin domain family 4, member G	Both cohorts
3030-3	SL005158	Q9H2X3	DC-SIGNR	C-type lectin domain family 4, member M	Both cohorts
6911-103	SL010453	Q6EIG7	CLC6A	C-type lectin domain family 6, member A	Both cohorts
3603-60	SL007640	Q9BXN2	CLC7A	C-type lectin domain family 7, member A	Both cohorts
10600-24	SL017410	O14967	CLGN	calmegin	Both cohorts
5013-2	SL004915	O00299	NCC27	chloride intracellular channel 1	Both cohorts
12475-48	SL019722	Q9NZA1	CLIC5	chloride intracellular channel 5	Both cohorts
11659-31	SL011224	Q14677	EPN4	clathrin interactor 1	Both cohorts
11327-56	SL019430	P49760	CLK2	CDC-like kinase 2	Both cohorts
9585-80	SL008621	Q9H6B4	ACAM	CXADR-like membrane protein	Both cohorts
10440-26	SL008621	Q9H6B4	ACAM	CXADR-like membrane protein	Both cohorts
8874-53	SL008637	O75503	CLN5	ceroid-lipofuscinosis, neuronal 5	Both cohorts
5749-53	SL009329	P04118	COL	colipase, pancreatic	Both cohorts
9526-3	SL019000	A2RUU4	COLL1	chromosome 6 open reading frame 127	Both cohorts
7767-1	SL012589	Q6UWE3	CF126	chromosome 6 open reading frame 126	Both cohorts
6291-55	SL011368	Q9BQT9	Alcadein-beta	calsyntenin 3	Both cohorts
13711-10	SL008164	Q00610	CLH1	clathrin, heavy chain (Hc)	Both cohorts
4542-24	SL001896	P10909	Clusterin	clusterin	Both cohorts
3423-59	SL005250	P23946	Chymase	chymase 1, mast cell	Both cohorts
5456-59	SL006694	Q96KN2	CNDP1	carnosine dipeptidase 1 (metallopeptidase M20 family)	Both cohorts
3192-3	SL002695	Q96KP4	Glutamate carboxypeptidase	CNDP dipeptidase 2 (metallopeptidase M20 family)	Both cohorts
13532-25	SL020160	Q8N9A8	NEPR1	transmembrane protein 188	Both cohorts
12872-35	SL019961	Q16280	CNGA2	cyclic nucleotide gated channel alpha 2	Both cohorts
13482-14	SL020129	A5YKK6	CNOT1	CCR4-NOT transcription complex, subunit 1	Both cohorts
8975-26	SL018831	Q92600	RCD1	RCD1 required for cell differentiation1 homolog (S. pombe)	Both cohorts
6609-22	SL008878	P09543	CN37	2',3'-cyclic nucleotide 3' phosphodiesterase	Both cohorts
3489-9	SL004331	P26441	CNTF		Both cohorts
14101-2	SL005153	P26992	CNTFR alpha	ciliary neurotrophic factor receptor	Both cohorts
2974-61	SL004855	Q12860	contactin-1	contactin 1	Both cohorts
3296-92	SL008623	Q02246	CNTN2	contactin 2 (axonal)	Both cohorts
3298-52	SL010454	Q8IWV2	Contactin-4	contactin 4	Both cohorts
3299-29	SL010455	O94779	Contactin-5	contactin 5	Both cohorts
6965-19	SL017948	Q9UHC6	CNTP2	contactin associated protein-like 2	Both cohorts
9044-1	SL018802	Q8WYK1	CNTP5	contactin associated protein-like 5	Both cohorts
7888-58	SL018275	Q9Y2R0	CCD56	coiled-coil domain containing 56	Both cohorts
7227-75	SL008509	O43405	COCH	coagulation factor C homolog, cochlin (Limulus polyphemus)	Both cohorts
9543-131	SL019061	Q96MW5	COG8	component of oligomeric golgi complex 8	Both cohorts
11278-4	SL009488	P13942	COL11A2	collagen, type XI, alpha 2	Both cohorts
6570-1	SL017501	Q5TAT6	CODA1	collagen, type XIII, alpha 1	Both cohorts
8974-172	SL007218	P39059	COFA1	collagen, type XV, alpha 1	Both cohorts
2201-17	SL000403	P39060	Endostatin	collagen, type XVIII, alpha 1	Both cohorts
13484-69	SL007932	P02452	CO1A1	collagen, type I, alpha 1	Both cohorts
11140-56	SL007932	P02452	CO1A1	collagen, type I, alpha 1	Both cohorts
8804-39	SL012855	Q9P218	COKA1	collagen, type XX, alpha 1	Both cohorts
4543-65	SL014048	Q86Y22	CONA1	collagen, type XXIII, alpha 1	Both cohorts
7006-4	SL006718	Q9BXS0	COPA1	collagen, type XXV, alpha 1	Both cohorts
10702-1	SL012521	Q2UY09	COSA1	collagen, type XXVIII, alpha 1	Both cohorts
13950-9	SL015375	Q9Y5P4	C43BP	collagen, type IV, alpha 3 (Goodpasture antigen) binding protein	Both cohorts
13535-2	SL015375	Q9Y5P4	C43BP	collagen, type IV, alpha 3 (Goodpasture antigen) binding protein	Both cohorts
11196-31	SL004928	P12111	Collagen alpha-3(VI)	collagen, type VI, alpha 3	Both cohorts
10511-10	SL004928	P12111	Collagen alpha-3(VI)	collagen, type VI, alpha 3	Both cohorts
11155-16	SL019315	A8TX70	CO6A5	collagen, type VI, alpha 5	Both cohorts
4807-13	SL008072	P27658	CO8A1	collagen, type VIII, alpha 1	Both cohorts
6631-17	SL007148	P20849	CO9A1	collagen, type IX, alpha 1	Both cohorts
6558-5	SL012886	Q9Y6Z7	COL10	collectin sub-family member 10 (C-type lectin)	Both cohorts
4430-44	SL006713	Q9BWP8	Collectin Kidney 1	collectin sub-family member 11	Both cohorts
5457-5	SL007471	Q5KU26	COLEC12	collectin sub-family member 12	Both cohorts
5638-23	SL012702	Q8NBJ5	GT251	glycosyltransferase 25 domain containing 1	Both cohorts
7234-12	SL018078	Q8IYK4	GT252	glycosyltransferase 25 domain containing 2	Both cohorts
12509-115	SL019736	Q8N668	COMD1	copper metabolism (Murr1) domain containing 1	Both cohorts
2823-7	SL004704	Q86VX2	COMMD7	COMM domain containing 7	Both cohorts
8043-153	SL002530	P49747	COMP	cartilage oligomeric matrix protein	Both cohorts
14029-42	SL010966	P61201	CSN2	COP9 constitutive photomorphogenic homolog subunit 2 (Arabidopsis)	Both cohorts
12384-92	SL019700	Q9H9Q2	CSN7B	COP9 constitutive photomorphogenic homolog subunit 7B (Arabidopsis)	Both cohorts
9794-17	SL019122	Q96D53	ADCK4	aarF domain containing kinase 4	Both cohorts
4905-63	SL004814	Q14019	Coactosin-like protein	coactosin-like 1 (Dictyostelium)	Both cohorts
7850-1	SL018273	Q96KJ9	COX42	cytochrome c oxidase subunit IV isoform 2 (lung)	Both cohorts
7887-57	SL014700	P10606	COX5B	cytochrome c oxidase subunit Vb	Both cohorts
10535-25	SL018731	Q02221	CX6A2	cytochrome c oxidase subunit VIa polypeptide 2	Both cohorts
8903-1	SL008020	P09669	COX6C	cytochrome c oxidase subunit VIc	Both cohorts
8390-25	SL018487	P24310	CX7A1	cytochrome c oxidase subunit VIIa polypeptide 1 (muscle)	Both cohorts
9590-10	SL019040	O14548	COX7R	cytochrome c oxidase subunit VIIa polypeptide 2 like	Both cohorts
9276-7	SL009343	P48052	CBPA2	carboxypeptidase A2 (pancreatic)	Both cohorts
9267-2	SL012862	Q9UI42	CBPA4	carboxypeptidase A4	Both cohorts
3518-54	SL004015	Q96IY4	TAFI	carboxypeptidase B2 (plasma)	Both cohorts
7917-17	SL006413	O75976	CBPD	carboxypeptidase D	Both cohorts
5343-74	SL008703	P16870	CBPE	carboxypeptidase E	Both cohorts
9416-77	SL008646	P14384	CBPM	carboxypeptidase M	Both cohorts
7142-5	SL018083	P15169	CBPN	carboxypeptidase N, polypeptide 1	Both cohorts
6415-90	SL017429	P22792	CPN2	carboxypeptidase N, polypeptide 2	Both cohorts
5346-24	SL011808	Q99829	CPNE1	copine I	Both cohorts
9394-19	SL005492	Q9Y646	Aminopeptidase	plasma glutamate carboxypeptidase	Both cohorts
11709-29	SL015112	Q92523	CPT1B	carnitine palmitoyltransferase 1B (muscle)	Both cohorts
8891-7	SL008949	Q9H3G5	CPVL	carboxypeptidase, vitellogenic-like	Both cohorts
6255-74	SL012795	Q96SM3	CPXM1	carboxypeptidase X (M14 family), member 1	Both cohorts
6493-9	SL017462	Q66K79	CBPZ	carboxypeptidase Z	Both cohorts
11967-23	SL013765	P29762	RABP1	cellular retinoic acid binding protein 1	Both cohorts
11696-7	SL008838	P29373	RABP2	cellular retinoic acid binding protein 2	Both cohorts
12637-7	SL019832	P43155	CACP	carnitine O-acetyltransferase	Both cohorts
11198-37	SL012768	Q96BA8	CR3L1	cAMP responsive element binding protein 3-like 1	Both cohorts
11308-8	SL019414	Q8TEY5	CR3L4	cAMP responsive element binding protein 3-like 4	Both cohorts
13614-6	SL003777	Q92793	CREB-binding protein	CREB binding protein	Both cohorts
9357-4	SL008587	O75629	CREG1	cellular repressor of E1A-stimulated genes 1	Both cohorts
7628-40	SL012774	Q96HD1	CREL1	cysteine-rich with EGF-like domains 1	Both cohorts
5614-44	SL003526	P06850	CRH	corticotropin releasing hormone	Both cohorts
6039-24	SL017254	P24387	CRHBP	corticotropin releasing hormone binding protein	Both cohorts
8699-43	SL017465	Q9NZV1	CRIM1	cysteine rich transmembrane BMP regulator 1 (chordin-like)	Both cohorts
9053-16	SL008130	P52943	CRIP2	cysteine-rich protein 2	Both cohorts
9282-12	SL009427	P16562	CRIS2	cysteine-rich secretory protein 2	Both cohorts
3187-52	SL007284	P54108	CRIS3	cysteine-rich secretory protein 3	Both cohorts
5691-2	SL008669	Q9H0B8	CRLD2	cysteine-rich secretory protein LCCL domain containing 2	Both cohorts
4976-57	SL013240	P46108	CRK	v-crk sarcoma virus CT10 oncogene homolog (avian)	Both cohorts
9877-28	SL013040	P46109	CRKL	v-crk sarcoma virus CT10 oncogene homolog (avian)-like	Both cohorts
14747-9	SL020310	O75462	CRLF1	cytokine receptor-like factor 1	Both cohorts
13694-24	SL005226	Q9HC73	TSLP R	cytokine receptor-like factor 2	Both cohorts
13929-27	SL020289	Q9UKG9	OCTC	carnitine O-octanoyltransferase	Both cohorts
4337-49	SL000051	P02741	CRP	C-reactive protein, pentraxin-related	Both cohorts
5632-6	SL012846	Q9NQ79	CRAC1	cartilage acidic protein 1	Both cohorts
7968-15	SL014208	O95727	CRTAM	cytotoxic and regulatory T cell molecule	Both cohorts
10087-10	SL003675	P02489	Alpha crystallin A chain	crystallin, alpha A	Both cohorts
10000-28	SL019233	P43320	CRBB2	crystallin, beta B2	Both cohorts
12366-16	SL008832	P07320	CRGD	crystallin, gamma D	Both cohorts
13983-27	SL008181	Q08257	QOR	crystallin, zeta (quinone reductase)	Both cohorts
9207-60	SL018887	O95825	QORL1	crystallin, zeta (quinone reductase)-like 1	Both cohorts
5716-49	SL017101	Q6PB30	CSAG1	chondrosarcoma associated gene 1	Both cohorts
12754-14	SL019899	Q9Y534	CSDC2	cold shock domain containing C2, RNA binding	Both cohorts
12735-39	SL007039	O75534	CSDE1	cold shock domain containing E1, RNA-binding	Both cohorts
3738-54	SL002684	P09603	CSF-1	colony stimulating factor 1 (macrophage)	Both cohorts
13682-47	SL004153	P07333	M-CSF R	colony stimulating factor 1 receptor	Both cohorts
4697-59	SL001726	P04141	GM-CSF	colony stimulating factor 2 (granulocyte-macrophage)	Both cohorts
10438-19	SL007128	P15509	CSF2R	colony stimulating factor 2 receptor, alpha, low-affinity (granulocyte-macrophage)	Both cohorts
10512-13	SL007194	P32927	IL3RB	colony stimulating factor 2 receptor, beta, low-affinity (granulocyte-macrophage)	Both cohorts
11137-43	SL007194	P32927	IL3RB	colony stimulating factor 2 receptor, beta, low-affinity (granulocyte-macrophage)	Both cohorts
4840-73	SL001729	P09919	G-CSF	colony stimulating factor 3 (granulocyte)	Both cohorts
2719-3	SL004591	Q99062	G-CSF-R	colony stimulating factor 3 receptor (granulocyte)	Both cohorts
10772-21	SL017976	Q8N6G5	CGAT2	chondroitin sulfate N-acetylgalactosaminyltransferase 2	Both cohorts
13103-125	SL009328	P0DML2	CSH	chorionic somatomammotropin hormone 1 (placental lactogen)	Both cohorts
3363-31	SL004781	P41240	CSK	c-src tyrosine kinase	Both cohorts
9598-23	SL019047	Q96PZ7	CSMD1	CUB and Sushi multiple domains 1	Both cohorts
9971-5	SL019222	Q7Z408	CSMD2	CUB and Sushi multiple domains 2	Both cohorts
11289-31	SL019354	P48730	KC1D	casein kinase 1, delta	Both cohorts
12653-13	SL010497	P78368	CSNK1G2	casein kinase 1, gamma 2	Both cohorts
5225-50	SL016550	P68400 P67870	CK2-A1:B	casein kinase 2, alpha 1 polypeptide	Both cohorts
5224-20	SL007324	P68400	CSK21	casein kinase 2, alpha 1 polypeptide	Both cohorts
3427-63	SL007324	P68400	CSK21	casein kinase 2, alpha 1 polypeptide	Both cohorts
13681-173	SL013751	P19784	CSK22	casein kinase 2, alpha prime polypeptide	Both cohorts
5226-36	SL016551	P19784 P67870	CK2-A2:B	casein kinase 2, alpha prime polypeptide	Both cohorts
11330-15	SL013806	P67870	CSK2B	casein kinase 2, beta polypeptide	Both cohorts
8951-162	SL008559	Q6UVK1	CSPG4	chondroitin sulfate proteoglycan 4	Both cohorts
12968-2	SL008213	Q16527	CSRP2	cysteine and glycine-rich protein 2	Both cohorts
9171-11	SL016969	P50461	CSRP3	cysteine and glycine-rich protein 3 (cardiac LIM protein)	Both cohorts
5459-33	SL010456	P01037	CYTN	cystatin SN	Both cohorts
4324-33	SL008516	P09228	CYTT	cystatin SA	Both cohorts
2609-59	SL001777	P01034	Cystatin C	cystatin C	Both cohorts
14076-74	SL007888	P01036	Cystatin-S	cystatin S	Both cohorts
3803-10	SL008382	P28325	CYTD	cystatin D	Both cohorts
14711-27	SL004438	Q15828	Cystatin M	cystatin E/M	Both cohorts
3302-58	SL007049	O76096	CYTF	cystatin F (leukocystatin)	Both cohorts
10572-65	SL012372	O60676	CST8	cystatin 8 (cystatin-related epididymal specific)	Both cohorts
6368-9	SL012826	Q9H114	CST1L	cystatin-like 1	Both cohorts
9363-11	SL017420	Q8WUE5	CX048	chromosome X open reading frame 48	Both cohorts
11217-16	SL007405	Q13363	CTBP1	C-terminal binding protein 1	Both cohorts
14624-51	SL011618	P49711	CTCF	CCCTC-binding factor (zinc finger protein)	Both cohorts
2889-37	SL002783	Q16619	Cardiotrophin-1	cardiotrophin 1	Both cohorts
2975-19	SL002655	P29279	CTGF	connective tissue growth factor	Both cohorts
3022-4	SL000384	P16410	CTLA-4	cytotoxic T-lymphocyte-associated protein 4	Both cohorts
9872-23	SL013023	P26232	CTNA2	catenin (cadherin-associated protein), alpha 2	Both cohorts
9842-2	SL002723	P35222	b-Catenin	catenin (cadherin-associated protein), beta 1, 88kDa	Both cohorts
8424-269	SL002723	P35222	b-Catenin	catenin (cadherin-associated protein), beta 1, 88kDa	Both cohorts
5648-28	SL017094	Q6GPI1	CTRB2	chymotrypsinogen B1	Both cohorts
5671-1	SL000353	P17538	Chymotrypsin	chymotrypsinogen B2	Both cohorts
5626-20	SL012801	Q99895	CTRC	chymotrypsin C (caldecrin)	Both cohorts
9229-9	SL012433	P40313	CTRL	chymotrypsin-like	Both cohorts
3179-51	SL009213	P10619	Cathepsin A	cathepsin A	Both cohorts
8007-19	SL000343	P07858	Cathepsin B	cathepsin B	Both cohorts
3178-5	SL007280	P53634	CATC	cathepsin C	Both cohorts
5508-62	SL000344	P07339	Cathepsin D	cathepsin D	Both cohorts
9212-22	SL008381	Q9UBX1	CATF	cathepsin F	Both cohorts
2431-17	SL000345	P08311	Cathepsin G	cathepsin G	Both cohorts
8465-52	SL000346	P09668	Cathepsin H	cathepsin H	Both cohorts
9443-137	SL004059	P43235	cathepsin K	cathepsin K	Both cohorts
9275-2	SL002560	P07711	Cathepsin L	cathepsin L1	Both cohorts
9264-11	SL017119	P43234	CATO	cathepsin O	Both cohorts
3181-50	SL004673	P25774	Cathepsin S	cathepsin S	Both cohorts
3364-76	SL006910	O60911	Cathepsin V	cathepsin L2	Both cohorts
4971-1	SL008380	Q9UBR2	CATZ	cathepsin Z	Both cohorts
12904-180	SL004440	O60494	cubilin	cubilin (intrinsic factor-cobalamin receptor)	Both cohorts
10045-47	SL010989	Q13618	CUL3	cullin 3	Both cohorts
13743-56	SL020222	Q13620	CUL4B	cullin 4B	Both cohorts
12991-49	SL019483	Q8IWT3	CUL9	cullin 9	Both cohorts
7943-16	SL018361	Q86UP6	CUZD1	CUB and zona pellucida-like domains 1	Both cohorts
2827-23	SL000427	P78423	Fractalkine/CX3CL-1	chemokine (C-X3-C motif) ligand 1	Both cohorts
11204-80	SL009892	P78310	CXAR	coxsackie virus and adenovirus receptor	Both cohorts
2985-35	SL003173	P09341	Gro-a	chemokine (C-X-C motif) ligand 1 (melanoma growth stimulating activity, alpha)	Both cohorts
4141-79	SL003183	P02778	IP-10		Both cohorts
3038-9	SL003326	O14625	I-TAC	chemokine (C-X-C motif) ligand 11	Both cohorts
3516-60	SL004712	P48061	SDF-1	chemokine (C-X-C motif) ligand 12	Both cohorts
3487-32	SL003167	O43927	BLC		Both cohorts
5730-60	SL004000	O95715	BRAK	chemokine (C-X-C motif) ligand 14	Both cohorts
2436-49	SL004016	Q9H2A7	CXCL16, soluble	chemokine (C-X-C motif) ligand 16	Both cohorts
9495-10	SL014408	Q6UXB2	VCC1	chemokine (C-X-C motif) ligand 17	Both cohorts
3148-49	SL017610	P19876 P19875	Gro-b/g	chemokine (C-X-C motif) ligand 2	Both cohorts
2979-8	SL003169	P42830	ENA-78	chemokine (C-X-C motif) ligand 5	Both cohorts
3495-15	SL003172	P80162	GCP-2	chemokine (C-X-C motif) ligand 6 (granulocyte chemotactic protein 2)	Both cohorts
3447-64	SL000039	P10145	IL-8	interleukin 8	Both cohorts
11593-21	SL003188	Q07325	MIG	chemokine (C-X-C motif) ligand 9	Both cohorts
9188-119	SL003188	Q07325	MIG	chemokine (C-X-C motif) ligand 9	Both cohorts
13377-3	SL020095	Q8N8Q1	C56D1	cytochrome b-561 domain containing 1	Both cohorts
11287-14	SL005251	P00167	Cytochrome b5	cytochrome b5 type A (microsomal)	Both cohorts
10924-258	SL018077	Q8WUJ1	NEUFC	cytochrome b5 domain containing 2	Both cohorts
7215-18	SL003669	P00387	NADH-cytochrome b5 reductase	cytochrome b5 reductase 3	Both cohorts
2942-50	SL000396	P99999	Cytochrome c	cytochrome c, somatic	Both cohorts
11546-7	SL007558	Q8WWM9	CYGB	cytoglobin	Both cohorts
7879-12	SL000398	P08684	Cytochrome P450 3A4	cytochrome P450, family 3, subfamily A, polypeptide 4	Both cohorts
2943-5	SL000398	P08684	Cytochrome P450 3A4	cytochrome P450, family 3, subfamily A, polypeptide 4	Both cohorts
6264-9	SL010428	O00622	CYR61	cysteine-rich, angiogenic inducer, 61	Both cohorts
12533-135	SL019781	Q99418	CYH2	cytohesin 2	Both cohorts
12746-4	SL019898	Q9UIA0	CYH4	cytohesin 4	Both cohorts
13612-7	SL020195	O60759	CYTIP	cytohesin 1 interacting protein	Both cohorts
8402-22	SL012849	Q9NRR1	CYTL1	cytokine-like 1	Both cohorts
8369-102	SL018467	Q14118	DAG1	dystroglycan 1 (dystrophin-associated glycoprotein 1)	Both cohorts
13955-33	SL007277	P53355	DAPK1	death-associated protein kinase 1	Both cohorts
4355-13	SL007752	Q9UIK4	DAPK2	death-associated protein kinase 2	Both cohorts
11615-16	SL016537	Q9UN19	DAPP1	dual adaptor of phosphotyrosine and 3-phosphoinositides	Both cohorts
12675-14	SL010893	P14868	SYDC	aspartyl-tRNA synthetase	Both cohorts
12395-86	SL019677	Q6PI48	SYDM	aspartyl-tRNA synthetase 2, mitochondrial	Both cohorts
4978-54	SL011628	Q9UJU6	DBNL	drebrin-like	Both cohorts
11283-13	SL019361	Q96JK2	DCAF5	DDB1 and CUL4 associated factor 5	Both cohorts
9402-18	SL017500	Q8N8Z6	DCBD1	discoidin, CUB and LCCL domain containing 1	Both cohorts
9836-20	SL007169	P27707	DCK	deoxycytidine kinase	Both cohorts
7826-1	SL018272	Q9C098	DCLK3	doublecortin-like kinase 3	Both cohorts
2666-53	SL004081	P07585	Bone proteoglycan II	decorin	Both cohorts
14008-22	SL020295	Q9NPI6	DCP1A	DCP1 decapping enzyme homolog A (S. cerevisiae)	Both cohorts
12715-30	SL019904	Q8IZD4	DCP1B	DCP1 decapping enzyme homolog B (S. cerevisiae)	Both cohorts
5879-51	SL009207	Q13561	Dynactin subunit 2	dynactin 2 (p50)	Both cohorts
4314-12	SL011809	Q9H773	XTP3A	dCTP pyrophosphatase 1	Both cohorts
13553-4	SL020126	Q8IWE4	DCNL3	DCN1, defective in cullin neddylation 1, domain containing 3 (S. cerevisiae)	Both cohorts
8760-10	SL018682	Q9BTE7	DCNL5	DCN1, defective in cullin neddylation 1, domain containing 5 (S. cerevisiae)	Both cohorts
3538-26	SL009216	P20711	dopa decarboxylase	dopa decarboxylase (aromatic L-amino acid decarboxylase)	Both cohorts
4122-12	SL004119	Q08345	discoidin domain receptor 1	discoidin domain receptor tyrosine kinase 1	Both cohorts
5460-60	SL004750	Q9UMR2	DEAD-box protein 19B	DEAD (Asp-Glu-Ala-As) box polypeptide 19B	Both cohorts
13946-8	SL020297	Q9BUQ8	DDX23	DEAD (Asp-Glu-Ala-Asp) box polypeptide 23	Both cohorts
13984-23	SL020293	Q9UHL0	DDX25	DEAD (Asp-Glu-Ala-Asp) box polypeptide 25	Both cohorts
9742-59	SL012974	Q13838	BAT1	DEAD (Asp-Glu-Ala-Asp) box polypeptide 39B	Both cohorts
14216-35	SL019957	Q7L014	DDX46	DEAD (Asp-Glu-Ala-Asp) box polypeptide 46	Both cohorts
12382-2	SL019687	O95786	DDX58	DEAD (Asp-Glu-Ala-Asp) box polypeptide 58	Both cohorts
12869-68	SL019938	P26196	DDX6	DEAD (Asp-Glu-Ala-Asp) box polypeptide 6	Both cohorts
6369-82	SL013514	O75398	DEAF1	deformed epidermal autoregulatory factor 1 (Drosophila)	Both cohorts
12687-2	SL008215	Q16698	DECR	2,4-dienoyl CoA reductase 1, mitochondrial	Both cohorts
14090-23	SL020308	Q9H4E7	DEFI6	differentially expressed in FDCP 6 homolog (mouse)	Both cohorts
6629-3	SL004532	P60022	HBD-1	defensin, beta 1	Both cohorts
5679-16	SL004534	P81534	HBD-3	defensin, beta 103B	Both cohorts
5763-67	SL004535	Q8WTQ1	HBD-4	defensin, beta 104A	Both cohorts
5664-57	SL012682	Q8N104	D106A	defensin, beta 106A	Both cohorts
6399-52	SL012680	Q8IZN7	D107A	defensin, beta 107A	Both cohorts
5611-56	SL012710	Q8NET1	D108B	defensin, beta 108B	Both cohorts
8340-9	SL012533	Q30KQ9	DB110	defensin, beta 110 locus	Both cohorts
5689-1	SL012531	Q30KQ8	DB112	defensin, beta 112	Both cohorts
13374-4	SL012530	Q30KQ7	DB113	defensin, beta 113	Both cohorts
8391-12	SL012528	Q30KQ5	DB115	defensin, beta 115	Both cohorts
11144-10	SL012527	Q30KQ4	DB116	defensin, beta 116	Both cohorts
9306-7	SL007604	Q96PH6	DB118	defensin, beta 118	Both cohorts
8315-5	SL012695	Q8N690	DB119	defensin, beta 119	Both cohorts
5765-53	SL012548	Q5J5C9	DB121	defensin, beta 121	Both cohorts
9486-13	SL012693	Q8N687	DB125	defensin, beta 125	Both cohorts
6360-7	SL012642	Q7Z7B8	DB128	defensin, beta 128	Both cohorts
8347-222	SL012830	Q9H1M3	DB129	defensin, beta 129	Both cohorts
9022-49	SL012641	Q7Z7B7	DB132	defensin, beta 132	Both cohorts
6411-58	SL012524	Q30KP9	DB135	defensin, beta 135	Both cohorts
9332-6	SL012523	Q30KP8	DB136	defensin, beta 136	Both cohorts
13397-88	SL004533	O15263	HBD-2	defensin, beta 4A	Both cohorts
13393-46	SL015189	Q9BUN8	DERL1	Der1-like domain family, member 1	Both cohorts
12030-82	SL004900	P17661	Desmin	desmin	Both cohorts
11356-19	SL019423	Q96DF8	DGC14	DiGeorge syndrome critical region gene 14	Both cohorts
8055-33	SL018370	P98153	IDD	DiGeorge syndrome critical region gene 2	Both cohorts
9444-70	SL019049	Q14129	DGCR6	DiGeorge syndrome critical region gene 6	Both cohorts
12895-28	SL019952	Q9Y6T7	DGKB	diacylglycerol kinase, beta 90kDa	Both cohorts
9823-2	SL013732	P00374	DYR	dihydrofolate reductase	Both cohorts
4389-2	SL007003	O43323	DHH	desert hedgehog	Both cohorts
9856-22	SL014814	P49366	DHYS	deoxyhypusine synthase	Both cohorts
13645-14	SL020202	Q92620	PRP16	DEAH (Asp-Glu-Ala-His) box polypeptide 38	Both cohorts
14012-17	SL007593	Q96C10	LGP2	DEXH (Asp-Glu-X-His) box polypeptide 58	Both cohorts
11601-26	SL019516	Q14562	DHX8	DEAH (Asp-Glu-Ala-His) box polypeptide 8	Both cohorts
10527-22	SL013075	Q08211	DHX9	DEAH (Asp-Glu-Ala-His) box polypeptide 9	Both cohorts
3122-6	SL003733	Q9NR28	SMAC	diablo, IAP-binding mitochondrial protein	Both cohorts
14329-4	SL011624	Q9BTC0	DIDO1	death inducer-obliterator 1	Both cohorts
12694-28	SL019801	Q9UNQ2	DIM1	DIM1 dimethyladenosine transferase 1 homolog (S. cerevisiae)	Both cohorts
12406-119	SL000635	O95661	ARHI	DIRAS family, GTP-binding RAS-like 3	Both cohorts
13441-30	SL020107	Q155Q3	DIXC1	DIX domain containing 1	Both cohorts
3535-84	SL004367	O94907	DKK1	dickkopf homolog 1 (Xenopus laevis)	Both cohorts
3607-71	SL009412	Q9UBP4	DKK3	dickkopf homolog 3 (Xenopus laevis)	Both cohorts
3365-7	SL010612	Q9UBT3	Dkk-4	dickkopf homolog 4 (Xenopus laevis)	Both cohorts
7897-75	SL006681	Q92796	DLG3	discs, large homolog 3 (Drosophila)	Both cohorts
8070-88	SL018372	P78352	DLG4	discs, large homolog 4 (Drosophila)	Both cohorts
8380-244	SL000679	P80370	DLK1	delta-like 1 homolog (Drosophila)	Both cohorts
6496-60	SL000679	P80370	DLK1	delta-like 1 homolog (Drosophila)	Both cohorts
9359-9	SL008677	Q6UY11	EGFL9	delta-like 2 homolog (Drosophila)	Both cohorts
5349-69	SL006970	O00548	DLL1	delta-like 1 (Drosophila)	Both cohorts
9974-8	SL007726	Q9NYJ7	DLL3	delta-like 3 (Drosophila)	Both cohorts
3305-6	SL010457	Q9NR61	DLL4	delta-like 4 (Drosophila)	Both cohorts
11422-2	SL019446	O60479	DLX3	distal-less homeobox 3	Both cohorts
11910-27	SL019039	Q92988	DLX4	distal-less homeobox 4	Both cohorts
8535-102	SL010588	Q6E0U4	Dermokine	dermokine	Both cohorts
5963-9	SL010588	Q6E0U4	Dermokine	dermokine	Both cohorts
11396-39	SL019451	Q9UI46	DNAI1	dynein, axonemal, intermediate chain 1	Both cohorts
11582-63	SL007975	O60884	DNJA2	DnaJ (Hsp40) homolog, subfamily A, member 2	Both cohorts
9744-139	SL019145	Q8WW22	DNJA4	DnaJ (Hsp40) homolog, subfamily A, member 4	Both cohorts
3852-19	SL000449	P25685	HSP 40	DnaJ (Hsp40) homolog, subfamily B, member 1	Both cohorts
7110-2	SL011305	Q9UBS4	DJB11	DnaJ (Hsp40) homolog, subfamily B, member 11	Both cohorts
8006-12	SL018358	Q9NXW2	DJB12	DnaJ (Hsp40) homolog, subfamily B, member 12	Both cohorts
8053-16	SL018412	Q8TBM8	DJB14	DnaJ (Hsp40) homolog, subfamily B, member 14	Both cohorts
11438-6	SL019476	P25686	DNJB2	DnaJ (Hsp40) homolog, subfamily B, member 2	Both cohorts
11606-22	SL019538	O75190	DNJB6	DnaJ (Hsp40) homolog, subfamily B, member 6	Both cohorts
11214-40	SL019363	Q9UBS3	DNJB9	DnaJ (Hsp40) homolog, subfamily B, member 9	Both cohorts
8297-8	SL018461	Q8IXB1	DJC10	DnaJ (Hsp40) homolog, subfamily C, member 10	Both cohorts
9783-75	SL019128	Q9NVH1	DJC11	DnaJ (Hsp40) homolog, subfamily C, member 11	Both cohorts
7197-2	SL018091	Q9Y5T4	DJC15	DnaJ (Hsp40) homolog, subfamily C, member 15	Both cohorts
10454-99	SL018290	Q9Y2G8	DJC16	DnaJ (Hsp40) homolog, subfamily C, member 16	Both cohorts
14655-1	SL020140	Q9NVM6	DJC17	DnaJ (Hsp40) homolog, subfamily C, member 17	Both cohorts
8033-1	SL018389	Q9H819	DJC18	DnaJ (Hsp40) homolog, subfamily C, member 18	Both cohorts
4545-53	SL006197	Q96DA6	DnaJ homolog	DnaJ (Hsp40) homolog, subfamily C, member 19	Both cohorts
12799-65	SL019880	Q9NZQ0	DJC27	DnaJ (Hsp40) homolog, subfamily C, member 27	Both cohorts
7866-11	SL018279	Q96LL9	DJC30	DnaJ (Hsp40) homolog, subfamily C, member 30	Both cohorts
8016-19	SL018376	Q9NNZ3	DNJC4	DnaJ (Hsp40) homolog, subfamily C, member 4	Both cohorts
8653-132	SL018376	Q9NNZ3	DNJC4	DnaJ (Hsp40) homolog, subfamily C, member 4	Both cohorts
6324-11	SL012757	Q92874	DNSL2	deoxyribonuclease I-like 2	Both cohorts
6533-20	SL017464	Q8WZ79	DNS2B	deoxyribonuclease II beta	Both cohorts
9769-48	SL008968	Q8NFT8	DNER	delta/notch-like EGF repeat containing	Both cohorts
11442-1	SL008968	Q8NFT8	DNER	delta/notch-like EGF repeat containing	Both cohorts
11572-4	SL010968	P50570	DYN2	dynamin 2	Both cohorts
7997-118	SL018346	Q14184	DOC2B	double C2-like domains, beta	Both cohorts
14002-18	SL020303	Q9BZ29	DOCK9	dedicator of cytokinesis 9	Both cohorts
14246-50	SL016379	O60496	DOK2	docking protein 2, 56kDa	Both cohorts
12692-56	SL019837	Q8TEK3	DOT1L	DOT1-like, histone H3 methyltransferase (S. cerevisiae)	Both cohorts
8794-13	SL008734	P16444	DPEP1	dipeptidase 1 (renal)	Both cohorts
8327-26	SL018483	Q9H4A9	DPEP2	dipeptidase 2	Both cohorts
7890-68	SL018287	Q8N608	DPP10	dipeptidyl-peptidase 10 (non-functional)	Both cohorts
8346-9	SL008916	Q9UHL4	DPP2	dipeptidyl-peptidase 7	Both cohorts
4979-34	SL008178	Q07507	DERM	dermatopontin	Both cohorts
13943-38	SL020276	Q9C005	DPY30	dpy-30 homolog (C. elegans)	Both cohorts
13567-1	SL008214	Q16555	DPYL2	dihydropyrimidinase-like 2	Both cohorts
12707-26	SL008196	Q14195	DPYL3	dihydropyrimidinase-like 3	Both cohorts
12683-156	SL019830	Q9BPU6	DPYL5	dihydropyrimidinase-like 5	Both cohorts
7084-1	SL018070	Q8NBI3	DRAXI	chromosome 1 open reading frame 187	Both cohorts
8034-6	SL018398	A6NNA5	DRGX	dorsal root ganglia homeobox	Both cohorts
10882-12	SL005718	Q08554	Desmocollin-1	desmocollin 1	Both cohorts
13126-52	SL008631	Q02487	DSC2	desmocollin 2	Both cohorts
4981-6	SL008709	Q14574	DSC3	desmocollin 3	Both cohorts
9175-48	SL018891	O60469	DSCAM	Down syndrome cell adhesion molecule	Both cohorts
2976-58	SL004856	Q02413	Desmoglein-1	desmoglein 1	Both cohorts
9484-75	SL004857	Q14126	Desmoglein-2	desmoglein 2	Both cohorts
11430-49	SL007518	Q86Y01	DTX1	deltex homolog 1 (Drosophila)	Both cohorts
11643-73	SL019554	Q8TDB6	DTX3L	deltex 3-like (Drosophila)	Both cohorts
13506-10	SL020145	Q9NX74	DUS2L	dihydrouridine synthase 2-like, SMM1 homolog (S. cerevisiae)	Both cohorts
6525-17	SL012566	Q6B8I1	DUSP13	dual specificity phosphatase 13	Both cohorts
12838-28	SL019935	Q9H1R2	DUS15	dual specificity phosphatase 15	Both cohorts
14631-22	SL020115	Q9BY84	DUS16	dual specificity phosphatase 16	Both cohorts
8967-6	SL018795	Q9BV47	DUS26	dual specificity phosphatase 26 (putative)	Both cohorts
9940-35	SL019220	Q4G0W2	DUS28	dual specificity phosphatase 28	Both cohorts
3480-7	SL008122	P51452	DUS3	dual specificity phosphatase 3	Both cohorts
10035-6	SL007389	Q13115	DUS4	dual specificity phosphatase 4	Both cohorts
12341-8	SL007465	Q16828	DUS6	dual specificity phosphatase 6	Both cohorts
9995-6	SL013164	P33316	DUT	deoxyuridine triphosphatase	Both cohorts
13575-40	SL020209	O14641	DVL2	dishevelled, dsh homolog 2 (Drosophila)	Both cohorts
3881-49	SL003753	P63167	DLC8	dynein, light chain, LC8-type 1	Both cohorts
11493-169	SL019474	Q96FJ2	DYL2	dynein, light chain, LC8-type 2	Both cohorts
3845-51	SL011530	Q9NP97	DLRB1	dynein, light chain, roadblock-type 1	Both cohorts
14331-262	SL019738	P63172	DYLT1	dynein, light chain, Tctex-type 1	Both cohorts
12867-40	SL019922	P51808	DYLT3	dynein, light chain, Tctex-type 3	Both cohorts
4359-87	SL013570	O43781	DYRK3	dual-specificity tyrosine-(Y)-phosphorylation regulated kinase 3	Both cohorts
10851-77	SL007417	Q14213	IL27B	Epstein-Barr virus induced 3	Both cohorts
2829-19	SL006915	Q8NEV9 Q14213	IL-27	Epstein-Barr virus induced 3	Both cohorts
8767-44	SL004060	P42892	Endothelin-converting enzyme 1	endothelin converting enzyme 1	Both cohorts
7076-17	SL017977	O95672	ECEL1	endothelin converting enzyme-like 1	Both cohorts
12662-82	SL004998	Q13011	ECH1	enoyl CoA hydratase 1, peroxisomal	Both cohorts
12859-33	SL007038	O75521	PECI	enoyl-CoA delta isomerase 2	Both cohorts
3366-51	SL006550	Q16610	ECM1	extracellular matrix protein 1	Both cohorts
14024-196	SL004644	Q92838	EDA	ectodysplasin A	Both cohorts
2826-53	SL004644	Q92838	EDA	ectodysplasin A	Both cohorts
3083-71	SL005233	Q9HAV5	XEDAR	ectodysplasin A2 receptor	Both cohorts
2977-7	SL004872	Q9UNE0	EDAR	ectodysplasin A receptor	Both cohorts
13066-42	SL015023	Q6P2E9	EDC4	enhancer of mRNA decapping 4	Both cohorts
9536-16	SL012501	Q14507	EP3A	epididymal protein 3A	Both cohorts
7782-34	SL012453	P56851	EP3B	epididymal protein 3B	Both cohorts
12415-122	SL011710	O60869	EDF1	endothelial differentiation-related factor 1	Both cohorts
9360-33	SL012367	O43854	EDIL3	EGF-like repeats and discoidin I-like domains 3	Both cohorts
6495-14	SL000404	P05305	Endothelin 1	endothelin 1	Both cohorts
12574-36	SL000405	P20800	Endothelin 2	endothelin 2	Both cohorts
14043-12	SL008204	Q15075	EEA1	early endosome antigen 1	Both cohorts
5882-34	SL005685	P24534	EF-1-beta	eukaryotic translation elongation factor 1 beta 2	Both cohorts
12332-7	SL019680	O00418	EF2K	eukaryotic elongation factor-2 kinase	Both cohorts
10830-5	SL018596	O75071	K0494	KIAA0494	Both cohorts
8480-29	SL006527	Q12805	FBLN3	EGF containing fibulin-like extracellular matrix protein 1	Both cohorts
14124-6	SL004843	O43921	Ephrin-A2	ephrin-A2	Both cohorts
14153-8	SL004139	P52797	Ephrin-A3	ephrin-A3	Both cohorts
2614-28	SL004140	P52798	Ephrin-A4	ephrin-A4	Both cohorts
2615-60	SL004141	P52803	Ephrin-A5	ephrin-A5	Both cohorts
13104-32	SL008614	P98172	EFNB1	ephrin-B1	Both cohorts
8772-5	SL007274	P52799	EFNB2	ephrin-B2	Both cohorts
14131-37	SL007274	P52799	EFNB2	ephrin-B2	Both cohorts
7785-1	SL004142	Q15768	Ephrin-B3	ephrin-B3	Both cohorts
2514-65	SL004142	Q15768	Ephrin-B3	ephrin-B3	Both cohorts
12572-236	SL019783	O43281	EFS	embryonal Fyn-associated substrate	Both cohorts
5509-7	SL000084	P01133	EGF	epidermal growth factor	Both cohorts
12338-27	SL019671	Q63HQ2	EGFLA	EGF-like, fibronectin type III and laminin G domains	Both cohorts
2677-1	SL002644	P00533	ERBB1	epidermal growth factor receptor	Both cohorts
9901-28	SL007650	Q9GZT9	EGLN1	egl nine homolog 1 (C. elegans)	Both cohorts
12813-18	SL006654	Q8NDI1	EHBP1	EH domain binding protein 1	Both cohorts
11421-10	SL008304	Q9H223	EHD4	EH-domain containing 4	Both cohorts
13387-55	SL015293	Q9NZC4	EHF	ets homologous factor	Both cohorts
5843-60	SL003542	Q96KQ7	NG36	euchromatic histone-lysine N-methyltransferase 2	Both cohorts
8079-39	SL018383	Q8N140	EID3	EP300 interacting inhibitor of differentiation 3	Both cohorts
13545-97	SL013206	Q8N9N8	EIF1A	eukaryotic translation initiation factor 1A domain containing	Both cohorts
9850-38	SL014805	P47813	IF1AX	eukaryotic translation initiation factor 1A, X-linked	Both cohorts
12701-1	SL019791	O60739	EIF1B	eukaryotic translation initiation factor 1B	Both cohorts
14284-23	SL006773	Q9P2K8	E2AK4	eukaryotic translation initiation factor 2 alpha kinase 4	Both cohorts
10080-9	SL019240	Q14232	EI2BA	eukaryotic translation initiation factor 2B, subunit 1 alpha, 26kDa	Both cohorts
11454-87	SL012996	O75821	EIF3G	eukaryotic translation initiation factor 3, subunit G	Both cohorts
13497-34	SL020138	O75822	EIF3J	eukaryotic translation initiation factor 3, subunit J	Both cohorts
4997-19	SL011616	P38919	IF4A3	eukaryotic translation initiation factor 4A3	Both cohorts
14675-20	SL011011	P23588	IF4B	eukaryotic translation initiation factor 4B	Both cohorts
9745-20	SL019146	O60573	IF4E2	eukaryotic translation initiation factor 4E family member 2	Both cohorts
4184-43	SL008378	Q13542	4EBP2	eukaryotic translation initiation factor 4E binding protein 2	Both cohorts
4230-1	SL011211	P78344	IF4G2	eukaryotic translation initiation factor 4 gamma, 2	Both cohorts
13991-47	SL020285	O43432	IF4G3	eukaryotic translation initiation factor 4 gamma, 3	Both cohorts
5885-55	SL004924	Q15056	eIF-4H	eukaryotic translation initiation factor 4H	Both cohorts
2612-5	SL004759	P55010	eIF-5	eukaryotic translation initiation factor 5	Both cohorts
5888-29	SL005687	P63241	eIF-5A-1	eukaryotic translation initiation factor 5A	Both cohorts
11355-10	SL008435	Q9GZV4	IF5A2	eukaryotic translation initiation factor 5A2	Both cohorts
13671-40	SL000401	P08246	Elastase	elastase, neutrophil expressed	Both cohorts
11592-1	SL011997	Q15717	ELAV1	ELAV (embryonic lethal, abnormal vision, Drosophila)-like 1 (Hu antigen R)	Both cohorts
13457-33	SL020109	Q9UKW6	ELF5	E74-like factor 5 (ets domain transcription factor)	Both cohorts
10006-25	SL019228	P19419	ELK1	ELK1, member of ETS oncogene family	Both cohorts
5707-55	SL013780	P41970	ELK3	ELK3, ETS-domain protein (SRF accessory protein 2)	Both cohorts
11459-81	SL007290	P55199	ELL	elongation factor RNA polymerase II	Both cohorts
11494-4	SL019480	O00472	ELL2	elongation factor, RNA polymerase II, 2	Both cohorts
12764-3	SL019856	Q92556	ELMO1	engulfment and cell motility 1	Both cohorts
11989-35	SL019200	Q8N766	EMC1	KIAA0090	Both cohorts
13516-46	SL016509	Q5J8M3	TMM85	transmembrane protein 85	Both cohorts
9547-29	SL012763	Q96A84	EMID1	EMI domain containing 1	Both cohorts
8773-172	SL012851	Q9NT22	EMIL3	elastin microfibril interfacer 3	Both cohorts
9757-29	SL019147	Q8N8S7	ENAH	enabled homolog (Drosophila)	Both cohorts
5656-53	SL012424	P21128	PP11	endonuclease, polyU-specific	Both cohorts
4908-6	SL004482	P17813	Endoglin	endoglin	Both cohorts
11105-171	SL003650	P06733	Alpha enolase	enolase 1, (alpha)	Both cohorts
10339-48	SL001731	P09104	NSE	enolase 2 (gamma, neuronal)	Both cohorts
12933-17	SL019362	Q8TC92	ENOX1	ecto-NOX disulfide-thiol exchanger 1	Both cohorts
13422-66	SL012509	Q16206	ENOX2	ecto-NOX disulfide-thiol exchanger 2	Both cohorts
6556-5	SL012863	Q9UJA9	ENPP5	ectonucleotide pyrophosphatase/phosphodiesterase 5 (putative)	Both cohorts
4435-66	SL009045	Q6UWV6	ENPP7	ectonucleotide pyrophosphatase/phosphodiesterase 7	Both cohorts
7999-23	SL010371	P49961	CD39	ectonucleoside triphosphate diphosphohydrolase 1	Both cohorts
3182-38	SL010371	P49961	CD39	ectonucleoside triphosphate diphosphohydrolase 1	Both cohorts
4436-1	SL014093	O75355	ENTP3	ectonucleoside triphosphate diphosphohydrolase 3	Both cohorts
4437-56	SL014028	O75356	ENTP5	ectonucleoside triphosphate diphosphohydrolase 5	Both cohorts
8932-1	SL014128	O75354	ENTP6	ectonucleoside triphosphate diphosphohydrolase 6 (putative)	Both cohorts
4706-17	SL010830	P11171	41	erythrocyte membrane protein band 4.1 (elliptocytosis 1, RH-linked)	Both cohorts
13993-20	SL020300	Q9H4G0	E41L1	erythrocyte membrane protein band 4.1-like 1	Both cohorts
9040-144	SL008893	Q9UM22	EPDR1	ependymin related protein 1 (zebrafish)	Both cohorts
3431-54	SL004137	P21709	EphA1	EPH receptor A1	Both cohorts
5076-53	SL014294	Q5JZY3	EPHAA	EPH receptor A10	Both cohorts
6036-78	SL014294	Q5JZY3	EPHAA	EPH receptor A10	Both cohorts
4834-61	SL002654	P29317	Epithelial cell kinase	EPH receptor A2	Both cohorts
3432-21	SL010498	P29320	EPHA3	EPH receptor A3	Both cohorts
3806-55	SL004844	P54756	EphA5	EPH receptor A5	Both cohorts
8225-86	SL007179	P29323	EPHB2	EPH receptor B2	Both cohorts
9220-7	SL008895	P54753	EPHB3	EPH receptor B3	Both cohorts
5078-82	SL008414	O15197	EphB6	EPH receptor B6	Both cohorts
5813-58	SL000408	P01588	Epo	erythropoietin	Both cohorts
4212-5	SL012188	Q9UBC2	EP15R	epidermal growth factor receptor pathway substrate 15-like 1	Both cohorts
9278-9	SL009893	Q99645	Epiphycan	epiphycan	Both cohorts
11162-37	SL019313	Q9NQ60	EQTN	chromosome 9 open reading frame 11	Both cohorts
4964-67	SL007729	Q9NZ08	ARTS1	endoplasmic reticulum aminopeptidase 1	Both cohorts
8960-3	SL010614	Q6P179	LRAP	endoplasmic reticulum aminopeptidase 2	Both cohorts
2616-23	SL000009	P04626	ERBB2	v-erb-b2 erythroblastic leukemia viral oncogene homolog 2, neuro/glioblastoma derived oncogene homolog (avian)	Both cohorts
2617-56	SL002519	P21860	ERBB3	v-erb-b2 erythroblastic leukemia viral oncogene homolog 3 (avian)	Both cohorts
2618-10	SL003803	Q15303	ERBB4	v-erb-a erythroblastic leukemia viral oncogene homolog 4 (avian)	Both cohorts
12585-39	SL009589	P07992	ERCC1	excision repair cross-complementing rodent repair deficiency, complementation group 1 (includes overlapping antisense sequence)	Both cohorts
9895-77	SL013851	Q92889	XPF	excision repair cross-complementing rodent repair deficiency, complementation group 4	Both cohorts
4956-2	SL000139	O14944	EPI	epiregulin	Both cohorts
11614-29	SL013071	P84090	ERH	enhancer of rudimentary homolog (Drosophila)	Both cohorts
8957-72	SL012771	Q96DZ1	XTP3B	endoplasmic reticulum lectin 1	Both cohorts
8776-10	SL018683	O75477	ERLN1	ER lipid raft associated 1	Both cohorts
8631-13	SL009002	Q96PL5	ERMAP	erythroblast membrane-associated protein (Scianna blood group)	Both cohorts
11229-16	SL007036	O75460	ERN1	endoplasmic reticulum to nucleus signaling 1	Both cohorts
7060-2	SL009007	Q96HE7	ERO1A	ERO1-like (S. cerevisiae)	Both cohorts
7994-41	SL018326	Q86YB8	ERO1B	ERO1-like beta (S. cerevisiae)	Both cohorts
9333-59	SL017394	Q96DN0	ERP27	endoplasmic reticulum protein 27	Both cohorts
13728-19	SL003522	P30040	ERP29	endoplasmic reticulum protein 29	Both cohorts
6064-4	SL005292	Q9BS26	TXNDC4	endoplasmic reticulum protein 44	Both cohorts
12531-5	SL019768	B6SEH8	ERVV1	endogenous retrovirus group V, member 1	Both cohorts
7841-84	SL005160	Q96AP7	ESAM	endothelial cell adhesion molecule	Both cohorts
4984-83	SL006378	P10768	Esterase D	esterase D	Both cohorts
3805-16	SL010458	Q9NQ30	Endocan	endothelial cell-specific molecule 1	Both cohorts
8828-21	SL018672	Q6NXG1	ESRP1	epithelial splicing regulatory protein 1	Both cohorts
9873-17	SL003804	P11474	ERRalpha	estrogen-related receptor alpha	Both cohorts
3847-56	SL011532	O95571	ETHE1	ethylmalonic encephalopathy 1	Both cohorts
8328-9	SL018489	Q9HBU6	EKI1	ethanolamine kinase 1	Both cohorts
12350-86	SL018899	P15036	ETS2	v-ets erythroblastosis virus E26 oncogene homolog 2 (avian)	Both cohorts
13403-5	SL013779	P41161	ETV5	ets variant 5	Both cohorts
8062-15	SL018371	Q9NVM1	F176B	family with sequence similarity 176, member B	Both cohorts
8877-22	SL017995	P58658	F176C	chromosome 21 open reading frame 63	Both cohorts
11656-110	SL007751	Q9UI08	EVL	Enah/Vasp-like	Both cohorts
14019-73	SL020305	Q92817	EVPL	envoplakin	Both cohorts
12988-49	SL007342	Q01844	EWS	Ewing sarcoma breakpoint region 1	Both cohorts
7930-3	SL018327	Q9Y3B2	EXOS1	exosome component 1	Both cohorts
12605-1	SL005742	Q9NQT5	Exosome component 3	exosome component 3	Both cohorts
6528-95	SL008379	Q9UBQ6	EXTL2	exostoses (multiple)-like 2	Both cohorts
9365-91	SL017443	Q5T1H1	EYS	eyes shut homolog (Drosophila)	Both cohorts
9753-17	SL003645	P15311	Ezrin	ezrin	Both cohorts
3077-66	SL003324	P00742	Coagulation Factor Xa	coagulation factor X	Both cohorts
4878-3	SL000360	P00742	Coagulation Factor X	coagulation factor X	Both cohorts
2190-55	SL002662	P03951	Coagulation Factor XI	coagulation factor XI	Both cohorts
5658-64	SL003991	P05160	coagulation factor XIII B	coagulation factor XIII, B polypeptide	Both cohorts
4157-2	SL000586	P00734	Thrombin	coagulation factor II (thrombin)	Both cohorts
5316-54	SL000558	P00734	Prothrombin	coagulation factor II (thrombin)	Both cohorts
4931-59	SL000024	P13726	TF	coagulation factor III (thromboplastin, tissue factor)	Both cohorts
4906-35	SL000622	P12259	Coagulation Factor V	coagulation factor V (proaccelerin, labile factor)	Both cohorts
3184-25	SL000358	P08709	Coagulation Factor VII	coagulation factor VII (serum prothrombin conversion accelerator)	Both cohorts
13499-30	SL000359	P00451	Coagulation Factor VIII	coagulation factor VIII, procoagulant component	Both cohorts
4876-32	SL000357	P00740	Coagulation Factor IX	coagulation factor IX	Both cohorts
5307-12	SL004400	P00740	Coagulation Factor IXab	coagulation factor IX	Both cohorts
8396-42	SL018476	Q6GMR7	FAAH2	fatty acid amide hydrolase 2	Both cohorts
11516-7	SL006131	P07148	FABPL	fatty acid binding protein 1, liver	Both cohorts
4985-11	SL005352	Q01469	FABPE	fatty acid binding protein 5 (psoriasis-associated)	Both cohorts
6450-8	SL017471	P51161	FABP6	fatty acid binding protein 6, ileal	Both cohorts
9738-7	SL017982	Q96CS3	FAF2	Fas associated factor family member 2	Both cohorts
11424-4	SL008049	P16930	FAAA	fumarylacetoacetate hydrolase (fumarylacetoacetase)	Both cohorts
2760-2	SL004752	O95990	DRR1	family with sequence similarity 107, member A	Both cohorts
8556-5	SL018572	Q9H6L5	F134B	family with sequence similarity 134, member B	Both cohorts
6284-7	SL012605	Q6UX46	F150B	family with sequence similarity 150, member B	Both cohorts
7856-51	SL018294	Q8WW52	F151A	family with sequence similarity 151, member A	Both cohorts
13431-74	SL020092	Q6UWV7	F159A	family with sequence similarity 159, member A	Both cohorts
6531-29	SL015128	Q96A26	F162A	family with sequence similarity 162, member A	Both cohorts
11163-7	SL019316	Q5T6X4	F162B	family with sequence similarity 162, member B	Both cohorts
6260-14	SL017414	Q96GL9	F163A	family with sequence similarity 163, member A	Both cohorts
10880-38	SL018034	P0C2L3	F163B	family with sequence similarity 163, member B	Both cohorts
5610-32	SL008349	Q5VUB5	CJ038	family with sequence similarity 171, member A1	Both cohorts
13479-8	SL020149	A8MVW0	F1712	family with sequence similarity 171, member A2	Both cohorts
8061-102	SL018413	Q6P995	F171B	family with sequence similarity 171, member B	Both cohorts
8786-6	SL018413	Q6P995	F171B	family with sequence similarity 171, member B	Both cohorts
5615-62	SL017090	Q8WUF8	F172A	family with sequence similarity 172, member A	Both cohorts
7148-42	SL018110	Q9BQD7	F173A	family with sequence similarity 173, member A	Both cohorts
6597-24	SL008903	Q8TBP5	TM157	family with sequence similarity 174, member A	Both cohorts
8784-7	SL018684	Q6UWZ7	F175A	family with sequence similarity 175, member A	Both cohorts
8945-7	SL018680	Q15018	F175B	family with sequence similarity 175, member B	Both cohorts
8039-41	SL018368	Q8N128	F177A	family with sequence similarity 177, member A1	Both cohorts
5719-66	SL014977	Q15884	CI061	family with sequence similarity 189, member A2	Both cohorts
5753-21	SL012638	Q7Z5A9	F19A1	family with sequence similarity 19 (chemokine (C-C motif)-like), member A1	Both cohorts
6430-36	SL017425	Q8N3H0	F19A2	family with sequence similarity 19 (chemokine (C-C motif)-like), member A2	Both cohorts
7839-99	SL012637	Q7Z5A8	F19A3	family with sequence similarity 19 (chemokine (C-C motif)-like), member A3	Both cohorts
6511-17	SL012781	Q96LR4	F19A4	family with sequence similarity 19 (chemokine (C-C motif)-like), member A4	Both cohorts
5609-92	SL012636	Q7Z5A7	F19A5	family with sequence similarity 19 (chemokine (C-C motif)-like), member A5	Both cohorts
7066-199	SL018032	Q5JX69	F209B	chromosome 20 open reading frame 107	Both cohorts
6433-57	SL012782	Q96MK3	FA20A	family with sequence similarity 20, member A	Both cohorts
7198-197	SL012378	O75063	FA20B	family with sequence similarity 20, member B	Both cohorts
14593-152	SL020072	Q96ND0	F210A	chromosome 18 open reading frame 19	Both cohorts
13423-94	SL008291	Q9BRX8	CJ058	chromosome 10 open reading frame 58	Both cohorts
7892-132	SL018293	A2RU67	K1467	KIAA1467	Both cohorts
9981-18	SL018293	A2RU67	K1467	KIAA1467	Both cohorts
8775-61	SL018676	Q8N5W8	FA24B	family with sequence similarity 24, member B	Both cohorts
5618-50	SL007306	P58499	FAM3B	family with sequence similarity 3, member B	Both cohorts
9177-6	SL007306	P58499	FAM3B	family with sequence similarity 3, member B	Both cohorts
13102-1	SL012769	Q96BQ1	FAM3D	family with sequence similarity 3, member D	Both cohorts
14341-8	SL019767	Q0P6D2	FA69C	family with sequence similarity 69, member C	Both cohorts
11336-9	SL019434	Q9NPI8	FANCF	Fanconi anemia, complementation group F	Both cohorts
10063-10	SL019237	Q9NW38	FANCL	Fanconi anemia, complementation group L	Both cohorts
5029-3	SL006528	Q12884	SEPR	fibroblast activation protein, alpha	Both cohorts
13941-82	SL020259	O95363	SYFM	phenylalanyl-tRNA synthetase 2, mitochondrial	Both cohorts
9459-7	SL002731	P25445	Fas, soluble	Fas (TNF receptor superfamily, member 6)	Both cohorts
5392-73	SL002731	P25445	Fas, soluble	Fas (TNF receptor superfamily, member 6)	Both cohorts
3052-8	SL000633	P48023	Fas ligand, soluble	Fas ligand (TNF superfamily, member 6)	Both cohorts
8403-18	SL000073	P49327	Fatty acid synthase	fatty acid synthase	Both cohorts
7740-33	SL018229	Q969F0	FATE1	fetal and adult testis expressed 1	Both cohorts
9074-6	SL018848	Q96IV6	CE004	chromosome 5 open reading frame 4	Both cohorts
13994-1	SL020302	P22087	FBRL	fibrillarin	Both cohorts
6470-19	SL004461	P23142	fibulin 1	fibulin 1	Both cohorts
7206-20	SL007096	P09467	F16P1	fructose-1,6-bisphosphatase 1	Both cohorts
9867-23	SL019156	O00757	F16P2	fructose-1,6-bisphosphatase 2	Both cohorts
11416-23	SL018669	Q9UKA2	FBXL4	F-box and leucine-rich repeat protein 4	Both cohorts
9951-36	SL018669	Q9UKA2	FBXL4	F-box and leucine-rich repeat protein 4	Both cohorts
12846-3	SL019936	Q9UKA1	FBXL5	F-box and leucine-rich repeat protein 5	Both cohorts
14628-72	SL020051	Q9UK99	FBX3	F-box protein 3	Both cohorts
9568-289	SL012746	Q8WWV6	FCAMR	Fc receptor, IgA, IgM, high affinity	Both cohorts
4987-17	SL010373	P24071	FCAR	Fc fragment of IgA, receptor for	Both cohorts
9254-18	SL007113	P12319	FCERA	Fc fragment of IgE, high affinity I, receptor for	Both cohorts
3291-30	SL002706	P06734	CD23	Fc fragment of IgE, low affinity II, receptor for (CD23)	Both cohorts
3312-64	SL010461	P12314	FCGR1	Fc fragment of IgG, high affinity Ia, receptor (CD64)	Both cohorts
3309-2	SL017613	P12318 P31994	FCG2A	Fc fragment of IgG, low affinity IIa, receptor (CD32)	Both cohorts
3310-62	SL017613	P12318 P31994	FCG2B	Fc fragment of IgG, low affinity IIb, receptor (CD32)	Both cohorts
3311-27	SL008609	O75015	FCG3B	Fc fragment of IgG, low affinity IIIb, receptor (CD16b)	Both cohorts
6574-11	SL008605	O60667	FAIM3	Fas apoptotic inhibitory molecule 3	Both cohorts
13717-15	SL006542	Q15485	FCN2	ficolin (collagen/fibrinogen domain containing lectin) 2 (hucolin)	Both cohorts
3313-21	SL006542	Q15485	FCN2	ficolin (collagen/fibrinogen domain containing lectin) 2 (hucolin)	Both cohorts
5462-62	SL002086	O75636	Ficolin-3	ficolin (collagen/fibrinogen domain containing) 3 (Hakata antigen)	Both cohorts
5728-60	SL012780	Q96LA6	FCRL1	Fc receptor-like 1	Both cohorts
4440-15	SL014088	Q96P31	FCRL3	Fc receptor-like 3	Both cohorts
8991-115	SL018774	Q96PJ5	FCRL4	Fc receptor-like 4	Both cohorts
8973-23	SL018774	Q96PJ5	FCRL4	Fc receptor-like 4	Both cohorts
6103-70	SL012789	Q96RD9	FCRL5	Fc receptor-like 5	Both cohorts
6617-12	SL017506	Q6DN72	FCRL6	Fc receptor-like 6	Both cohorts
11231-12	SL019364	Q6P4F2	ADXL	ferredoxin 1-like	Both cohorts
12577-100	SL002091	P39748	FLAP endonuclease-1	flap structure-specific endonuclease 1	Both cohorts
4220-39	SL005588	P16591	FER	fer (fps/fes related) tyrosine kinase	Both cohorts
12599-10	SL010979	Q86UX7	URP2	fermitin family member 3	Both cohorts
3367-8	SL006777	Q9UGM5	FETUB	fetuin B	Both cohorts
12740-55	SL019853	Q99581	FEV	FEV (ETS oncogene family)	Both cohorts
4907-56	SL000022	P02671 P02675 P02679	D-dimer	fibrinogen alpha chain	Both cohorts
2796-62	SL000424	P02671 P02675 P02679	Fibrinogen	fibrinogen alpha chain	Both cohorts
3486-58	SL000299	P05230	b-ECGF	fibroblast growth factor 1 (acidic)	Both cohorts
2441-2	SL004333	O15520	FGF-10		Both cohorts
4392-54	SL005161	P61328	FGF-12	fibroblast growth factor 12	Both cohorts
4393-3	SL004334	O43320	FGF-16	fibroblast growth factor 16	Both cohorts
3494-71	SL004335	O60258	FGF-17	fibroblast growth factor 17	Both cohorts
2761-49	SL004336	O76093	FGF-18	fibroblast growth factor 18	Both cohorts
13724-27	SL004337	O95750	FGF-19	fibroblast growth factor 19	Both cohorts
3025-50	SL000004	P09038	bFGF	fibroblast growth factor 2 (basic)	Both cohorts
2763-66	SL004338	Q9NP95	FGF-20	fibroblast growth factor 20	Both cohorts
9513-9	SL007681	Q9HCT0	FGF22	fibroblast growth factor 22	Both cohorts
3807-1	SL007651	Q9GZV9	FGF23	fibroblast growth factor 23	Both cohorts
7894-155	SL005162	P11487	FGF-3	fibroblast growth factor 3	Both cohorts
4123-60	SL003171	P08620	FGF-4	fibroblast growth factor 4	Both cohorts
3065-65	SL004339	P12034	FGF-5	fibroblast growth factor 5	Both cohorts
4130-71	SL004340	P10767	FGF-6	fibroblast growth factor 6	Both cohorts
4487-1	SL001691	P21781	FGF7	fibroblast growth factor 7	Both cohorts
2443-10	SL004342	P55075	FGF-8B	fibroblast growth factor 8 (androgen-induced)	Both cohorts
4394-71	SL014308	P55075	FGF-8A	fibroblast growth factor 8 (androgen-induced)	Both cohorts
11219-95	SL012727	Q8TAT2	FGFP3	fibroblast growth factor binding protein 3	Both cohorts
5532-53	SL003060	P11362	bFGF-R	fibroblast growth factor receptor 1	Both cohorts
3808-76	SL003990	P21802	FGFR-2	fibroblast growth factor receptor 2	Both cohorts
3809-1	SL004063	P22607	FGFR-3	fibroblast growth factor receptor 3	Both cohorts
13669-6	SL004063	P22607	FGFR-3	fibroblast growth factor receptor 3	Both cohorts
4988-49	SL002036	P22455	FGFR4	fibroblast growth factor receptor 4	Both cohorts
6237-11	SL017269	Q8N441	FGRL1	fibroblast growth factor receptor-like 1	Both cohorts
4989-7	SL003341	P02679	Fibrinogen g-chain dimer	fibrinogen gamma chain	Both cohorts
5581-28	SL012486	Q08830	FGL1	fibrinogen-like 1	Both cohorts
3810-50	SL006912	P09769	FGR	Gardner-Rasheed feline sarcoma viral (v-fgr) oncogene homolog	Both cohorts
13384-110	SL008015	P07954	FUMH	fumarate hydratase	Both cohorts
9826-135	SL002513	P49789	Fragile histidine triad protein	fragile histidine triad gene	Both cohorts
9378-6	SL017513	Q8N539	FBCD1	fibrinogen C domain containing 1	Both cohorts
6948-82	SL017959	Q92562	FIG4	FIG4 homolog, SAC1 lipid phosphatase domain containing (S. cerevisiae)	Both cohorts
7921-65	SL006317	Q86VR8	FJX1	four jointed box 1 (Drosophila)	Both cohorts
9340-17	SL017408	Q9NWM8	FKB14	FK506 binding protein 14, 22 kDa	Both cohorts
11568-2	SL007323	P68106	FKB1B	FK506 binding protein 1B, 12.6 kDa	Both cohorts
9339-204	SL008070	P26885	FKBP2	FK506 binding protein 2, 13kDa	Both cohorts
12529-32	SL019753	O75344	FKBP6	FK506 binding protein 6, 36kDa	Both cohorts
9288-7	SL017255	Q9Y680	FKBP7	FK506 binding protein 7	Both cohorts
12677-164	SL006530	Q13045	FLII	flightless I homolog (Drosophila)	Both cohorts
11171-25	SL005845	P21333	filamin A	filamin A, alpha	Both cohorts
4547-59	SL014071	Q9NZU1	FLRT1	fibronectin leucine rich transmembrane protein 1	Both cohorts
13122-19	SL008360	O43155	FLRT2	fibronectin leucine rich transmembrane protein 2	Both cohorts
9128-34	SL008372	Q9NZU0	FLRT3	fibronectin leucine rich transmembrane protein 3	Both cohorts
13123-3	SL008372	Q9NZU0	FLRT3	fibronectin leucine rich transmembrane protein 3	Both cohorts
8231-122	SL003321	P17948	VEGF sR1	fms-related tyrosine kinase 1 (vascular endothelial growth factor/vascular permeability factor receptor)	Both cohorts
3437-80	SL004636	P36888	Flt-3	fms-related tyrosine kinase 3	Both cohorts
14093-10	SL004343	P49771	Flt3 ligand	fms-related tyrosine kinase 3 ligand	Both cohorts
6367-66	SL004659	Q06828	fibromodulin	fibromodulin	Both cohorts
7713-102	SL018148	Q06787	FMR1	fragile X mental retardation 1	Both cohorts
4131-72	SL000426	P02751	Fibronectin	fibronectin 1	Both cohorts
3434-34	SL010349	P02751	FN1.3	fibronectin 1	Both cohorts
3435-53	SL010348	P02751	FN1.4	fibronectin 1	Both cohorts
13451-2	SL006734	Q9H6D8	FNDC4	fibronectin type III domain containing 4	Both cohorts
5478-50	SL000158	Q04609	PSMA	folate hydrolase (prostate-specific membrane antigen) 1	Both cohorts
14051-54	SL007629	Q99958	FOXC2	forkhead box C2 (MFH-1, mesenchyme forkhead 1)	Both cohorts
9896-21	SL007296	P55316	FOXGB	forkhead box G1	Both cohorts
14204-55	SL019533	Q9P0K8	FOXJ2	forkhead box J2	Both cohorts
11375-49	SL019436	P58012	FOXL2	forkhead box L2	Both cohorts
10056-5	SL007372	Q08050	FOXM1	forkhead box M1	Both cohorts
11540-37	SL012328	O43524	FOXO3A	forkhead box O3	Both cohorts
8017-23	SL018386	Q96CU9	FXRD1	FAD-dependent oxidoreductase domain containing 1	Both cohorts
7246-4	SL008818	Q5SZK8	FREM2	FRAS1 related extracellular matrix protein 2	Both cohorts
7976-19	SL018314	Q9P0K9	FRS1L	chromosome 9 open reading frame 4	Both cohorts
13025-4	SL019541	Q8WU20	FRS2	fibroblast growth factor receptor substrate 2	Both cohorts
13740-51	SL004650	Q92765	sFRP-3	frizzled-related protein	Both cohorts
8036-75	SL018408	P01225	FSHB	follicle stimulating hormone, beta polypeptide	Both cohorts
4132-27	SL000674	P19883	FST	follistatin	Both cohorts
13112-179	SL009349	Q12841	FSTL1	follistatin-like 1	Both cohorts
3438-10	SL009324	O95633	FSTL3	follistatin-like 3 (secreted glycoprotein)	Both cohorts
9350-3	SL012577	Q6MZW2	FSTL4	follistatin-like 4	Both cohorts
7099-33	SL012691	Q8N475	FSTL5	follistatin-like 5	Both cohorts
9213-24	SL018900	O95954	FTCD	formiminotransferase cyclodeaminase	Both cohorts
5934-1	SL000420	P02794 P02792	Ferritin	ferritin, heavy polypeptide 1	Both cohorts
8048-9	SL018378	Q8N4E7	FTMT	ferritin mitochondrial	Both cohorts
6276-16	SL005252	P09958	Furin	furin (paired basic amino acid cleaving enzyme)	Both cohorts
7156-2	SL018125	Q6P4F1	FUT10	fucosyltransferase 10 (alpha (1,3) fucosyltransferase)	Both cohorts
9121-28	SL018813	Q10981	FUT2	fucosyltransferase 2 (secretor status included)	Both cohorts
4548-4	SL005575	P21217	Fucosyltransferase 3	fucosyltransferase 3 (galactoside 3(4)-L-fucosyltransferase, Lewis blood group)	Both cohorts
4549-78	SL014008	Q11128	FUT5	fucosyltransferase 5 (alpha (1,3) fucosyltransferase)	Both cohorts
8244-16	SL007643	Q9BYC5	FUT8	fucosyltransferase 8 (alpha (1,6) fucosyltransferase)	Both cohorts
6991-24	SL006795	Q9Y231	FUT9	fucosyltransferase 9 (alpha (1,3) fucosyltransferase)	Both cohorts
13076-4	SL018149	P51114	FXR1	fragile X mental retardation, autosomal homolog 1	Both cohorts
3813-3	SL006913	P06241	FYN	FYN oncogene related to SRC, FGR, YES	Both cohorts
11647-6	SL006312	Q9ULW2	Frizzled-10	frizzled family receptor 10	Both cohorts
8931-124	SL014751	P27469	G0S2	G0/G1switch 2	Both cohorts
9831-12	SL015343	Q9UN86	G3BP2	GTPase activating protein (SH3 domain) binding protein 2	Both cohorts
9385-4	SL005431	P10253	GAA	glucosidase, alpha	Both cohorts
12661-44	SL019788	Q9H0R8	GBRL1	GABA(A) receptor-associated protein like 1	Both cohorts
12494-99	SL019741	P60520	GBRL2	GABA(A) receptor-associated protein-like 2	Both cohorts
11279-42	SL019373	Q9UBS5	GABR1	gamma-aminobutyric acid (GABA) B receptor, 1	Both cohorts
13948-50	SL019207	O75899	GABR2	gamma-aminobutyric acid (GABA) B receptor, 2	Both cohorts
9930-48	SL019207	O75899	GABR2	gamma-aminobutyric acid (GABA) B receptor, 2	Both cohorts
11280-6	SL019348	Q99259	DCE1	glutamate decarboxylase 1 (brain, 67kDa)	Both cohorts
9302-90	SL012725	Q8TAE8	G45IP	growth arrest and DNA-damage-inducible, gamma interacting protein 1	Both cohorts
8696-15	SL016050	Q99999	G3ST1	galactose-3-O-sulfotransferase 1	Both cohorts
10734-339	SL018126	Q9H3Q3	G3ST2	galactose-3-O-sulfotransferase 2	Both cohorts
11457-53	SL014942	Q14376	GALE	UDP-galactose-4-epimerase	Both cohorts
11448-34	SL016433	P51570	GALK1	galactokinase 1	Both cohorts
7090-17	SL018090	Q10472	GALT1	UDP-N-acetyl-alpha-D-galactosamine:polypeptide N-acetylgalactosaminyltransferase 1 (GalNAc-T1)	Both cohorts
7003-4	SL018035	Q86SR1	GLT10	UDP-N-acetyl-alpha-D-galactosamine:polypeptide N-acetylgalactosaminyltransferase 10 (GalNAc-T10)	Both cohorts
8700-325	SL018621	Q8NCW6	GLT11	UDP-N-acetyl-alpha-D-galactosamine:polypeptide N-acetylgalactosaminyltransferase 11 (GalNAc-T11)	Both cohorts
10908-2	SL017992	Q8IUC8	GLT13	UDP-N-acetyl-alpha-D-galactosamine:polypeptide N-acetylgalactosaminyltransferase 13 (GalNAc-T13)	Both cohorts
8923-94	SL018707	Q8N428	GLTL1	UDP-N-acetyl-alpha-D-galactosamine:polypeptide N-acetylgalactosaminyltransferase-like 1	Both cohorts
5764-4	SL009348	Q10471	GALT2	UDP-N-acetyl-alpha-D-galactosamine:polypeptide N-acetylgalactosaminyltransferase 2 (GalNAc-T2)	Both cohorts
6593-5	SL017504	Q14435	GALT3	UDP-N-acetyl-alpha-D-galactosamine:polypeptide N-acetylgalactosaminyltransferase 3 (GalNAc-T3)	Both cohorts
9398-30	SL012858	Q9UBC7	GALP	galanin-like peptide	Both cohorts
10054-3	SL019232	Q9H2C0	GAN	gigaxonin	Both cohorts
3848-14	SL003785	P04406	GAPDH, liver	glyceraldehyde-3-phosphate dehydrogenase	Both cohorts
8004-15	SL009421	O14556	G3PT	glyceraldehyde-3-phosphate dehydrogenase, spermatogenic	Both cohorts
5463-22	SL000658	P54826	GAS1	growth arrest-specific 1	Both cohorts
7818-101	SL018271	Q6ZN66	GBP6	guanylate binding protein family, member 6	Both cohorts
12594-5	SL019772	P28676	GRAN	grancalcin, EF-hand calcium binding protein	Both cohorts
4891-50	SL000433	P01275	Glucagon	glucagon	Both cohorts
11185-145	SL019341	P30793	GCH1	GTP cyclohydrolase 1	Both cohorts
12960-9	SL007208	P35557	HXK4	glucokinase (hexokinase 4)	Both cohorts
5223-59	SL015728	Q14397	GCKR	glucokinase (hexokinase 4) regulator	Both cohorts
7016-12	SL017969	Q02742	GCNT1	glucosaminyl (N-acetyl) transferase 1, core 2	Both cohorts
7143-9	SL018109	Q8NFS9	GNT2C	glucosaminyl (N-acetyl) transferase 2, I-branching enzyme (I blood group)	Both cohorts
10842-7	SL018620	Q9P109	GCNT4	glucosaminyl (N-acetyl) transferase 4, core 2	Both cohorts
10956-82	SL009212	P23434	GCSH	glycine cleavage system protein H (aminomethyl carrier)	Both cohorts
12667-2	SL009095	Q9Y2T3	GUAD	guanine deaminase	Both cohorts
6517-14	SL005151	P55107	BMP-3b	growth differentiation factor 10	Both cohorts
2765-4	SL004345	O95390	GDF-11/8	growth differentiation factor 11	Both cohorts
14587-16	SL004345	O95390	GDF-11	growth differentiation factor 11	Both cohorts
4374-45	SL003869	Q99988	MIC-1	growth differentiation factor 15	Both cohorts
4880-21	SL007756	Q9UK05	GDF2	growth differentiation factor 2	Both cohorts
2752-62	SL004329	P43026	BMP-14	growth differentiation factor 5	Both cohorts
3067-67	SL005234	O60383	GDF-9	growth differentiation factor 9	Both cohorts
2647-66	SL003648	P50395	Rab GDP dissociation inhibitor beta	GDP dissociation inhibitor 2	Both cohorts
5822-22	SL004248	P39905	GDNF	glial cell derived neurotrophic factor	Both cohorts
12817-1	SL019954	P55040	GEM	GTP binding protein overexpressed in skeletal muscle	Both cohorts
3034-1	SL004271	P14136	GFAP	glial fibrillary acidic protein	Both cohorts
3314-74	SL004858	P56159	GFRa-1	GDNF family receptor alpha 1	Both cohorts
2515-14	SL004143	O00451	GFRa-2	GDNF family receptor alpha 2	Both cohorts
2505-49	SL004144	O60609	GFRa-3	GDNF family receptor alpha 3	Both cohorts
6920-1	SL018027	Q6UXV0	GFRAL	GDNF family receptor alpha like	Both cohorts
13594-158	SL020181	Q9UJY5	GGA1	golgi-associated, gamma adaptin ear containing, ARF binding protein 1	Both cohorts
11683-19	SL019567	Q9NZ52	GGA3	golgi-associated, gamma adaptin ear containing, ARF binding protein 3	Both cohorts
9370-69	SL006682	Q92820	GGH	gamma-glutamyl hydrolase (conjugase, folylpolygammaglutamyl hydrolase)	Both cohorts
6334-9	SL017390	P36268	GGT2	gamma-glutamyltransferase 2	Both cohorts
8462-18	SL000442	P01241	HGH	growth hormone 1	Both cohorts
10978-39	SL009327	P01242	SOM2	growth hormone 2	Both cohorts
9730-22	SL019117	Q8N2G8	GHDC	GH3 domain containing	Both cohorts
2948-58	SL005168	P10912	Growth hormone receptor	growth hormone receptor	Both cohorts
9487-60	SL005255	P01286	Growth hormone-releasing factor	growth hormone releasing hormone	Both cohorts
8447-11	SL004269	Q9UBU3	ghrelin	ghrelin/obestatin prepropeptide	Both cohorts
6518-85	SL004269	Q9UBU3	ghrelin	ghrelin/obestatin prepropeptide	Both cohorts
5755-29	SL011908	P09681	GIP	gastric inhibitory polypeptide	Both cohorts
9937-7	SL007134	P17302	CXA1	gap junction protein, alpha 1, 43kDa	Both cohorts
12711-19	SL007244	P48165	CXA8	gap junction protein, alpha 8, 50kDa	Both cohorts
11678-105	SL019586	Q9UKL4	CXD2	gap junction protein, delta 2, 36kDa	Both cohorts
6416-8	SL017435	Q86XP6	GKN2	gastrokine 2	Both cohorts
10554-23	SL009072	P16278	BGAL	galactosidase, beta 1	Both cohorts
7808-5	SL018260	O94923	GLCE	glucuronic acid epimerase	Both cohorts
9265-10	SL017117	P48060	GLIP1	GLI pathogenesis-related 1	Both cohorts
9883-29	SL002802	Q04760	Glyoxalase I	glyoxalase I	Both cohorts
13085-18	SL007231	P43220	GLP1R	glucagon-like peptide 1 receptor	Both cohorts
12486-8	SL007708	Q9NS18	GLRX2	glutaredoxin 2	Both cohorts
8955-60	SL018797	Q68CQ7	GL8D1	glycosyltransferase 8 domain containing 1	Both cohorts
12513-8	SL008826	Q9NZD2	GLTP	glycolipid transfer protein	Both cohorts
7948-129	SL010876	A6NH11	GLTD2	glycolipid transfer protein domain containing 2	Both cohorts
12804-5	SL019919	Q9UKD1	GMEB2	glucocorticoid modulatory element binding protein 2	Both cohorts
13062-4	SL016378	O60234	GMFG	glia maturation factor, gamma	Both cohorts
12650-43	SL008873	P08754	GNAI3	guanine nucleotide binding protein (G protein), alpha inhibiting activity polypeptide 3	Both cohorts
5757-45	SL017107	O95467	GNAS3	GNAS complex locus	Both cohorts
10917-40	SL006983	O14610	GBGT2	guanine nucleotide binding protein (G protein), gamma transducing activity polypeptide 2	Both cohorts
3195-50	SL000678	P22749	Granulysin	granulysin	Both cohorts
14006-36	SL020278	Q14749	GNMT	glycine N-methyltransferase	Both cohorts
8909-77	SL018714	P46926	GNPI1	glucosamine-6-phosphate deaminase 1	Both cohorts
13954-9	SL020298	Q96EK6	GNA1	glucosamine-phosphate N-acetyltransferase 1	Both cohorts
10666-7	SL012791	Q9UJJ9	GNPTG	N-acetylglucosamine-1-phosphate transferase, gamma subunit	Both cohorts
5627-53	SL007071	P01148	GON1	gonadotropin-releasing hormone 1 (luteinizing-releasing hormone)	Both cohorts
10708-3	SL007007	O43555	GON2	gonadotropin-releasing hormone 2	Both cohorts
3616-3	SL008504	P15586	GNS	glucosamine (N-acetyl)-6-sulfatase	Both cohorts
8983-7	SL010628	Q8NBJ4	GOLM1	golgi membrane protein 1	Both cohorts
7247-1	SL018123	Q5T7V8	GORAB	golgin, RAB6-interacting	Both cohorts
7805-52	SL004933	O95249	GOS-28	golgi SNAP receptor complex member 1	Both cohorts
10426-21	SL018004	O14653	GOSR2	golgi SNAP receptor complex member 2	Both cohorts
4912-17	SL000280	P17174	GOT1	glutamic-oxaloacetic transaminase 1, soluble (aspartate aminotransferase 1)	Both cohorts
4990-87	SL006460	P07359	GP1BA	glycoprotein Ib (platelet), alpha polypeptide	Both cohorts
7185-29	SL006482	P40197	GPV	glycoprotein V (platelet)	Both cohorts
3194-36	SL008759	Q9HCN6	GPVI	glycoprotein VI (platelet)	Both cohorts
8697-38	SL000069	P35052	Glypican 1	glypican 1	Both cohorts
3315-15	SL010463	Q8N158	GPC2	glypican 2	Both cohorts
4842-62	SL000070	P51654	Glypican 3	glypican 3	Both cohorts
4991-12	SL012469	P78333	GPC5	glypican 5	Both cohorts
5350-14	SL012881	Q9Y625	GPC6	glypican 6	Both cohorts
12786-61	SL015257	Q9NPB8	GDE5	glycerophosphocholine phosphodiesterase GDE1 homolog (S. cerevisiae)	Both cohorts
13697-51	SL007151	P21695	GPDA	glycerol-3-phosphate dehydrogenase 1 (soluble)	Both cohorts
12420-10	SL019684	Q8N335	GPD1L	glycerol-3-phosphate dehydrogenase 1-like	Both cohorts
6395-58	SL012797	Q96T91	GPHA2	glycoprotein hormone alpha 2	Both cohorts
4272-46	SL000539	P06744	PHI	glucose-6-phosphate isomerase	Both cohorts
8606-39	SL007429	Q14956	GPNMB	glycoprotein (transmembrane) nmb	Both cohorts
8289-8	SL007429	Q14956	GPNMB	glycoprotein (transmembrane) nmb	Both cohorts
11371-1	SL019419	Q96P66	GP101	G protein-coupled receptor 101	Both cohorts
12963-1	SL015007	Q5VW38	GP107	G protein-coupled receptor 107	Both cohorts
11465-4	SL019454	Q8IZ08	GP135	G protein-coupled receptor 135	Both cohorts
12766-33	SL019872	Q7Z601	GP142	G protein-coupled receptor 142	Both cohorts
13540-1	SL020159	Q8NDV2	GPR26	G protein-coupled receptor 26	Both cohorts
12503-5	SL007451	Q15743	SPR1	G protein-coupled receptor 68	Both cohorts
9475-22	SL007043	O75715	GPX5	glutathione peroxidase 5 (epididymal androgen-related protein)	Both cohorts
8345-27	SL007609	Q96SL4	GPX7	glutathione peroxidase 7	Both cohorts
8336-267	SL014534	Q8IYS0	GRM1C	GRAM domain containing 1C	Both cohorts
8842-16	SL014534	Q8IYS0	GRM1C	GRAM domain containing 1C	Both cohorts
12820-1	SL019920	Q13588	GRAP	GRB2-related adaptor protein	Both cohorts
5265-12	SL005725	O75791	GRB2-related adapter protein 2	GRB2-related adaptor protein 2	Both cohorts
11358-15	SL013823	Q13322	GRB10	growth factor receptor-bound protein 10	Both cohorts
13628-58	SL020196	Q14449	GRB14	growth factor receptor-bound protein 14	Both cohorts
5464-52	SL003792	P62993	GRB2 adapter protein	growth factor receptor-bound protein 2	Both cohorts
11281-6	SL002520	Q14451	GRB7	growth factor receptor-bound protein 7	Both cohorts
5598-3	SL007665	Q9H772	GREM2	gremlin 2	Both cohorts
10760-107	SL018367	P48058	GRIA4	glutamate receptor, ionotrophic, AMPA 4	Both cohorts
13493-5	SL020164	Q9ULK0	GRID1	glutamate receptor, ionotropic, delta 1	Both cohorts
12758-47	SL019871	O43424	GRID2	glutamate receptor, ionotropic, delta 2	Both cohorts
3347-9	SL002792	P25098	BARK1	adrenergic, beta, receptor kinase 1	Both cohorts
4992-49	SL007173	P28799	GRN	granulin	Both cohorts
8400-74	SL002071	P07492	Gastrin-releasing peptide	gastrin-releasing peptide	Both cohorts
5897-58	SL002071	P07492	Gastrin-releasing peptide	gastrin-releasing peptide	Both cohorts
7113-1	SL018115	Q9HAV7	GRPE1	GrpE-like 1, mitochondrial (E. coli)	Both cohorts
3441-64	SL017188	P49840 P49841	GSK-3 alpha/beta	glycogen synthase kinase 3 alpha	Both cohorts
12849-25	SL019958	Q9P0R6	GSKIP	chromosome 14 open reading frame 129	Both cohorts
4775-34	SL005572	P06396	Gelsolin	gelsolin	Both cohorts
4993-16	SL000670	Q16772	GSTA3	glutathione S-transferase alpha 3	Both cohorts
14645-253	SL020127	O15217	GSTA4	glutathione S-transferase alpha 4	Both cohorts
13474-40	SL011317	Q9Y2Q3	GSTK1	glutathione S-transferase kappa 1	Both cohorts
9748-31	SL005394	P21266	GSTM3-3	glutathione S-transferase mu 3 (brain)	Both cohorts
12436-84	SL005847	P78417	GST omega-1	glutathione S-transferase omega 1	Both cohorts
4911-49	SL003643	P09211	Glutathione S-transferase Pi	glutathione S-transferase pi 1	Both cohorts
11273-176	SL013030	P0CG30	GSTT2	glutathione S-transferase theta 2	Both cohorts
13609-11	SL007326	P78347	GTF2I	general transcription factor IIi	Both cohorts
10008-43	SL019234	P43080	GUC1A	guanylate cyclase activator 1A (retina)	Both cohorts
6223-5	SL008392	Q16661	GUC2B	guanylate cyclase activator 2B (uroguanylin)	Both cohorts
8229-1	SL018440	Q4G148	GXLT1	glucoside xylosyltransferase 1	Both cohorts
3440-7	SL004298	P12544	granzyme A	granzyme A (granzyme 1, cytotoxic T-lymphocyte-associated serine esterase 3)	Both cohorts
4133-54	SL004068	P10144	Granzyme B	granzyme B (granzyme 2, cytotoxic T-lymphocyte-associated serine esterase 1)	Both cohorts
3373-5	SL004654	P20718	Granzyme H	granzyme H (cathepsin G-like 2, protein h-CCPX)	Both cohorts
9545-156	SL004563	P49863	Granzyme K	granzyme K (granzyme 3	Both cohorts
5704-74	SL004564	P51124	Granzyme M	granzyme M (lymphocyte met-ase 1)	Both cohorts
12709-63	SL008266	Q92522	H1X	H1 histone family, member X	Both cohorts
4163-5	SL002093	P0C0S5	Histone H2A.z	H2A histone family, member Z	Both cohorts
7161-25	SL018068	O95479	G6PE	hexose-6-phosphate dehydrogenase (glucose 1-dehydrogenase)	Both cohorts
5861-78	SL008466	P46952	3HAO	3-hydroxyanthranilate 3,4-dioxygenase	Both cohorts
10815-2	SL018601	Q5JVS0	HABP4	hyaluronan binding protein 4	Both cohorts
3504-58	SL004536	P81172	LEAP-1	hepcidin antimicrobial peptide	Both cohorts
3196-6	SL008023	P10915	HPLN1	hyaluronan and proteoglycan link protein 1	Both cohorts
6455-52	SL012650	Q86UW8	HPLN4	hyaluronan and proteoglycan link protein 4	Both cohorts
9021-1	SL010386	Q96D42	TIM-1	hepatitis A virus cellular receptor 1	Both cohorts
11481-25	SL007547	Q8TDQ0	TIMD3	hepatitis A virus cellular receptor 2	Both cohorts
5134-52	SL007547	Q8TDQ0	TIMD3	hepatitis A virus cellular receptor 2	Both cohorts
4915-64	SL000836	P69905, P68871	Hemoglobin	hemoglobin, alpha 1	Both cohorts
6992-67	SL008001	P02042	HBD	hemoglobin, delta	Both cohorts
14094-29	SL000138	Q99075	HB-EGF	heparin-binding EGF-like growth factor	Both cohorts
6919-3	SL017970	P02008	HBAZ	hemoglobin, zeta	Both cohorts
13495-48	SL020147	Q8TDS4	HCAR2	hydroxycarboxylic acid receptor 2	Both cohorts
3374-49	SL010499	P08631	HCK	hemopoietic cell kinase	Both cohorts
12774-12	SL019873	O60741	HCN1	hyperpolarization activated cyclic nucleotide-gated potassium channel 1	Both cohorts
2859-69	SL004723	Q9BY41	HDAC8	histone deacetylase 8	Both cohorts
8953-47	SL013046	P51858	HDGF	hepatoma-derived growth factor	Both cohorts
4553-65	SL014009	Q7Z4V5	HDGR2	hepatoma-derived growth factor-related protein 2	Both cohorts
13472-35	SL016517	Q9H0R4	HDHD2	haloacid dehalogenase-like hydrolase domain containing 2	Both cohorts
13570-43	SL008163	Q00341	VIGLN	high density lipoprotein binding protein	Both cohorts
12669-30	SL019789	Q76N89	HECW1	HECT, C2 and WW domain containing E3 ubiquitin protein ligase 1	Both cohorts
8810-26	SL007433	Q14CZ8	HEPACAM	hepatic and glial cell adhesion molecule	Both cohorts
9116-28	SL017493	A8MVW5	HECA2	HEPACAM family member 2	Both cohorts
6354-13	SL017441	Q6MZM0	HPHL1	hephaestin-like 1	Both cohorts
12705-9	SL019820	Q15751	HERC1	hect (homologous to the E6-AP (UBE3A) carboxyl terminus) domain and RCC1 (CHC1)-like domain (RLD) 1	Both cohorts
7860-9	SL018285	Q5GLZ8	HERC4	hect domain and RLD 4	Both cohorts
12934-1	SL015312	Q9UII4	HERC5	hect domain and RLD 5	Both cohorts
9779-63	SL019130	Q9BSE4	HERP2	HERPUD family member 2	Both cohorts
14205-6	SL019865	Q96MH2	HEXI2	hexamethylene bis-acetamide inducible 2	Both cohorts
3332-57	SL010469	Q6ZVN8	RGM-C	hemochromatosis type 2 (juvenile)	Both cohorts
9832-33	SL008953	Q93099	HGD	homogentisate 1,2-dioxygenase	Both cohorts
2681-23	SL000441	P14210	HGF	hepatocyte growth factor (hepapoietin A	Both cohorts
3617-80	SL006512	Q04756	HGFA	HGF activator	Both cohorts
13644-30	SL016371	O14964	HGS	hepatocyte growth factor-regulated tyrosine kinase substrate	Both cohorts
10833-64	SL012788	Q96QV1	HHIP	hedgehog interacting protein	Both cohorts
14132-21	SL020171	Q9UM44	HHLA2	HERV-H LTR-associating 2	Both cohorts
4693-72	SL008085	P31937	3HIDH	3-hydroxyisobutyrate dehydrogenase	Both cohorts
12396-19	SL006368	Q6NVY1	HIBCH	3-hydroxyisobutyryl-CoA hydrolase	Both cohorts
13089-6	SL003349	Q16665	HIF-1a	hypoxia inducible factor 1, alpha subunit (basic helix-loop-helix transcription factor)	Both cohorts
8686-342	SL018631	Q53FT3	HIKES	chromosome 11 open reading frame 73	Both cohorts
5900-11	SL009431	P49773	HINT1	histidine triad nucleotide binding protein 1	Both cohorts
5612-16	SL016512	Q9BX68	HINT2	histidine triad nucleotide binding protein 2	Both cohorts
2987-37	SL005256	P16403	Histone H1.2	histone cluster 1, H1c	Both cohorts
14146-92	SL008158	P68431	H31	histone cluster 1, H3a	Both cohorts
14143-8	SL014983	Q16778	H2B2E	histone cluster 2, H2be	Both cohorts
14144-3	SL019979	Q7L7L0	H2A3	histone cluster 3, H2a	Both cohorts
13131-5	SL011180	P19367	HXK1	hexokinase 1	Both cohorts
13130-150	SL007272	P52789	HXK2	hexokinase 2	Both cohorts
7757-5	SL018237	P01906	DQA2	major histocompatibility complex, class II, DQ alpha 2	Both cohorts
6962-5	SL017963	P79483	DRB3	major histocompatibility complex, class II, DR beta 3	Both cohorts
11530-37	SL010978	P08397	HEM3	hydroxymethylbilane synthase	Both cohorts
12712-9	SL019881	Q9NP66	HM20A	high mobility group 20A	Both cohorts
11551-16	SL019534	Q9P0W2	HM20B	high mobility group 20B	Both cohorts
2524-56	SL003280	P09429	HMG-1	high mobility group box 1	Both cohorts
6913-189	SL004640	P26583	HMG-2	high mobility group box 2	Both cohorts
12775-6	SL006995	O15347	HMGB3	high mobility group box 3	Both cohorts
5230-99	SL016557	P04035	HMGR	3-hydroxy-3-methylglutaryl-CoA reductase	Both cohorts
13496-19	SL020125	Q01581	HMCS1	3-hydroxy-3-methylglutaryl-CoA synthase 1 (soluble)	Both cohorts
13704-5	SL014847	P54868	HMCS2	3-hydroxy-3-methylglutaryl-CoA synthase 2 (mitochondrial)	Both cohorts
9187-2	SL013165	P05114	HMGN1	high mobility group nucleosome binding domain 1	Both cohorts
2622-18	SL004751	P30519	HO-2	heme oxygenase (decycling) 2	Both cohorts
11193-27	SL019342	P20823	HNF1A	HNF1 homeobox A	Both cohorts
10041-3	SL007226	P41235	HNF4A	hepatocyte nuclear factor 4, alpha	Both cohorts
12466-7	SL008019	P09651	ROA1	heterogeneous nuclear ribonucleoprotein A1	Both cohorts
5351-52	SL004891	P22626	hnRNP A2/B1	heterogeneous nuclear ribonucleoprotein A2/B1	Both cohorts
8894-80	SL009791	Q99729	hnRNP A/B	heterogeneous nuclear ribonucleoprotein A/B	Both cohorts
11429-80	SL004923	P07910	hnRNP C1/C2	heterogeneous nuclear ribonucleoprotein C (C1/C2)	Both cohorts
10852-114	SL012987	O14979	HNRDL	heterogeneous nuclear ribonucleoprotein D-like	Both cohorts
9764-79	SL008128	P52597	HNRPF	heterogeneous nuclear ribonucleoprotein F	Both cohorts
14309-8	SL013160	P31943	HNRH1	heterogeneous nuclear ribonucleoprotein H1 (H)	Both cohorts
12783-29	SL008807	P52272	HNRPM	heterogeneous nuclear ribonucleoprotein M	Both cohorts
13512-28	SL013259	O43390	HNRPR	heterogeneous nuclear ribonucleoprotein R	Both cohorts
10024-44	SL019235	Q86XE5	HOGA1	4-hydroxy-2-oxoglutarate aldolase 1	Both cohorts
12685-57	SL019790	Q9NSB8	HOME2	homer homolog 2 (Drosophila)	Both cohorts
7905-30	SL018283	P00738	HPT	haptoglobin	Both cohorts
3054-3	SL000437	P00738	Haptoglobin, Mixed Type	haptoglobin	Both cohorts
4995-16	SL003930	P15428	HPG-	hydroxyprostaglandin dehydrogenase 15-(NAD)	Both cohorts
12549-33	SL014636	O60760	PTGD2	hematopoietic prostaglandin D synthase	Both cohorts
5604-30	SL007775	Q9Y251	HPSE	heparanase	Both cohorts
7822-11	SL018247	Q9NWW9	HRSL2	HRAS-like suppressor 2	Both cohorts
6584-1	SL008863	P23327	SRCH	histidine rich calcium binding protein	Both cohorts
4996-66	SL006448	P04196	HRG	histidine-rich glycoprotein	Both cohorts
8008-28	SL006958	O00198	HRK	harakiri, BCL2 interacting protein (contains only BH3 domain)	Both cohorts
8268-98	SL018442	Q9Y663	HS3SA	heparan sulfate (glucosamine) 3-O-sulfotransferase 3A1	Both cohorts
6986-17	SL018006	Q9Y662	HS3SB	heparan sulfate (glucosamine) 3-O-sulfotransferase 3B1	Both cohorts
8998-15	SL018828	Q9Y661	HS3S4	heparan sulfate (glucosamine) 3-O-sulfotransferase 4	Both cohorts
10731-10	SL018028	Q8IZT8	HS3S5	heparan sulfate (glucosamine) 3-O-sulfotransferase 5	Both cohorts
5465-32	SL014129	O60243	H6ST1	heparan sulfate 6-O-sulfotransferase 1	Both cohorts
13524-25	SL020161	Q96MM7	H6ST2	heparan sulfate 6-O-sulfotransferase 2	Both cohorts
4708-3	SL004253	P14061	17-beta-HSD 1	hydroxysteroid (17-beta) dehydrogenase 1	Both cohorts
4217-49	SL004795	Q99714	ERAB	hydroxysteroid (17-beta) dehydrogenase 10	Both cohorts
13972-4	SL020263	Q9BPX1	DHB14	hydroxysteroid (17-beta) dehydrogenase 14	Both cohorts
8272-22	SL018457	P56937	DHB7	hydroxysteroid (17-beta) dehydrogenase 7	Both cohorts
9929-16	SL018457	P56937	DHB7	hydroxysteroid (17-beta) dehydrogenase 7	Both cohorts
11616-9	SL013812	Q00613	HSF1	heat shock transcription factor 1	Both cohorts
2625-53	SL017612	P07900 P08238	HSP 90a/b	heat shock protein 90kDa alpha (cytosolic), class A member 1	Both cohorts
5467-15	SL000454	P08238	HSP 90b	heat shock protein 90kDa alpha (cytosolic), class B member 1	Both cohorts
6393-63	SL004912	P14625	Endoplasmin	heat shock protein 90kDa beta (Grp94), member 1	Both cohorts
4124-24	SL000451	P08107	HSP 70	heat shock 70kDa protein 1A	Both cohorts
12041-33	SL013773	P34931	HS71L	heat shock 70kDa protein 1-like	Both cohorts
13672-3	SL013017	P17066	HSP76	heat shock 70kDa protein 6 (HSP70B')	Both cohorts
5903-91	SL004899	P11142	HSP70 protein 8	heat shock 70kDa protein 8	Both cohorts
13492-44	SL005768	P38646	HSPA9B	heat shock 70kDa protein 9 (mortalin)	Both cohorts
11103-24	SL000448	P04792	HSP 27	heat shock 27kDa protein 1	Both cohorts
2682-68	SL000450	P10809	HSP 60	heat shock 60kDa protein 1 (chaperonin)	Both cohorts
7753-21	SL007633	Q9BUP3	HTAI2	HIV-1 Tat interactive protein 2, 30kDa	Both cohorts
10630-5	SL007633	Q9BUP3	HTAI2	HIV-1 Tat interactive protein 2, 30kDa	Both cohorts
10608-9	SL012418	P15515	HIS1	histatin 1	Both cohorts
10603-1	SL012419	P15516	HIS3	histatin 3	Both cohorts
13556-28	SL020157	P28223	5HT2A	5-hydroxytryptamine (serotonin) receptor 2A	Both cohorts
13561-5	SL020176	P50406	5HT6R	5-hydroxytryptamine (serotonin) receptor 6	Both cohorts
13547-5	SL019581	P34969	5HT7R	5-hydroxytryptamine (serotonin) receptor 7 (adenylate cyclase-coupled)	Both cohorts
3317-33	SL004860	O43464	HTRA2	HtrA serine peptidase 2	Both cohorts
8309-12	SL008798	Q12794	HYAL1	hyaluronoglucosaminidase 1	Both cohorts
12815-9	SL008104	P41252	SYIC	isoleucyl-tRNA synthetase	Both cohorts
3415-61	SL004660	P21815	BSP	integrin-binding sialoprotein	Both cohorts
4342-10	SL002922	P05362	sICAM-1	intercellular adhesion molecule 1	Both cohorts
5486-73	SL003177	P13598	sICAM-2	intercellular adhesion molecule 2	Both cohorts
2649-77	SL003178	P32942	sICAM-3	intercellular adhesion molecule 3	Both cohorts
6550-4	SL010843	Q14773	ICAM4	intercellular adhesion molecule 4 (Landsteiner-Wiener blood group)	Both cohorts
8245-27	SL005169	Q9UMF0	sICAM-5	intercellular adhesion molecule 5, telencephalin	Both cohorts
5061-27	SL004853	O75144	B7-H2	inducible T-cell co-stimulator ligand	Both cohorts
3197-70	SL007122	P14735	IDE	insulin-degrading enzyme	Both cohorts
9759-13	SL004828	P14902	INDO	indoleamine 2,3-dioxygenase 1	Both cohorts
3198-4	SL008639	P22304	IDS	iduronate 2-sulfatase	Both cohorts
3169-70	SL010368	P35475	IDUA	iduronidase, alpha-L-	Both cohorts
9786-310	SL019125	P46695	IEX1	immediate early response 3	Both cohorts
12893-159	SL006071	Q16666	IP16	interferon, gamma-inducible protein 16	Both cohorts
13940-19	SL006071	Q16666	IP16	interferon, gamma-inducible protein 16	Both cohorts
9853-3	SL019153	P09913	IFIT2	interferon-induced protein with tetratricopeptide repeats 2	Both cohorts
13642-90	SL004393	O14879	CIG49	interferon-induced protein with tetratricopeptide repeats 3	Both cohorts
14128-121	SL017106	P01566	IFN10	interferon, alpha 10	Both cohorts
7180-114	SL018074	P01570	IFN14	interferon, alpha 14	Both cohorts
6421-52	SL017458	P05015	IFN16	interferon, alpha 16	Both cohorts
3497-13	SL002075	P01563	IFN-aA	interferon, alpha 2	Both cohorts
6210-100	SL017258	P01569	IFNA5	interferon, alpha 5	Both cohorts
5714-88	SL017115	P05013	IFNA6	interferon, alpha 6	Both cohorts
14129-1	SL019978	P01567	IFNA7	interferon, alpha 7	Both cohorts
6214-84	SL017259	P32881	IFNA8	interferon, alpha 8	Both cohorts
9183-7	SL004475	P17181	IFN-a/b R1	interferon (alpha, beta and omega) receptor 1	Both cohorts
14127-240	SL001880	P01574	IFN-b	interferon, beta 1, fibroblast	Both cohorts
5825-49	SL000458	P15260	IFN-g R1	interferon gamma receptor 1	Both cohorts
8818-13	SL007217	P38484	INGR2	interferon gamma receptor 2 (interferon gamma transducer 1)	Both cohorts
9180-6	SL007217	P38484	INGR2	interferon gamma receptor 2 (interferon gamma transducer 1)	Both cohorts
4396-54	SL004348	Q8IU54	IFN-lambda 1	interleukin 29 (interferon, lambda 1)	Both cohorts
4397-26	SL004349	Q8IZJ0	IFN-lambda 2	interleukin 28A (interferon, lambda 2)	Both cohorts
5713-9	SL004522	Q8IZI9	IFN-lambda 3	interleukin 28B (interferon, lambda 3)	Both cohorts
7192-37	SL004524	Q8IU57	CRF2-12	interleukin 28 receptor, alpha (interferon, lambda receptor)	Both cohorts
7196-21	SL004547	P05000	IFN-w	interferon, omega 1	Both cohorts
12358-6	SL007325	P78318	IGBP1	immunoglobulin (CD79A) binding protein 1	Both cohorts
7118-24	SL018084	Q8IVU1	IGDC3	immunoglobulin superfamily, DCC subclass, member 3	Both cohorts
11952-1	SL018084	Q8IVU1	IGDC3	immunoglobulin superfamily, DCC subclass, member 3	Both cohorts
9793-145	SL019123	Q8TDY8	IGDC4	immunoglobulin superfamily, DCC subclass, member 4	Both cohorts
2952-75	SL000047	P05019	IGF-I	insulin-like growth factor 1 (somatomedin C)	Both cohorts
8406-17	SL000047	P05019	IGF-I	insulin-like growth factor 1 (somatomedin C)	Both cohorts
4232-19	SL003304	P08069	IGF-I sR	insulin-like growth factor 1 receptor	Both cohorts
6605-17	SL005608	P35858	IGFALS	insulin-like growth factor binding protein, acid labile subunit	Both cohorts
2771-35	SL000462	P08833	IGFBP-1	insulin-like growth factor binding protein 1	Both cohorts
8469-41	SL000466	P18065	IGFBP-2	insulin-like growth factor binding protein 2, 36kDa	Both cohorts
2571-12	SL000045	P17936	IGFBP-3	insulin-like growth factor binding protein 3	Both cohorts
2950-57	SL005171	P22692	IGFBP-4	insulin-like growth factor binding protein 4	Both cohorts
14088-38	SL005172	P24592	IGFBP-6	insulin-like growth factor binding protein 6	Both cohorts
3320-49	SL005087	Q16270	IGFBP-7	insulin-like growth factor binding protein 7	Both cohorts
7815-49	SL012749	Q8WX77	IBPL1	insulin-like growth factor binding protein-like 1	Both cohorts
6961-14	SL012609	Q6UXB1	IGFL3	IGF-like family member 3	Both cohorts
7244-16	SL008385	Q9H665	TM149	IGF-like family receptor 1	Both cohorts
11089-7	SL000459	see_IgA_comment	IgA	immunoglobulin heavy constant alpha 1	Both cohorts
4916-2	SL000460	P01880	IgD	immunoglobulin heavy constant delta	Both cohorts
4135-84	SL000461	P01854	IgE	immunoglobulin heavy constant epsilon	Both cohorts
2744-57	SL000467	P01857	IgG	immunoglobulin heavy constant gamma 1 (G1m marker)	Both cohorts
13230-174	SL019999	P01859	IgG2, Kappa	immunoglobulin heavy constant gamma 2 (G2m marker)	Both cohorts
13231-90	SL020001	P01861	IgG4, Kappa	immunoglobulin heavy constant gamma 4 (G4m marker)	Both cohorts
3069-52	SL000468	P01871	IgM	immunoglobulin heavy constant mu	Both cohorts
6485-59	SL008517	P15814	IGLL1	immunoglobulin lambda-like polypeptide 1	Both cohorts
6478-2	SL017460	A6NGN9	IGLO5	IgLON family member 5	Both cohorts
10700-10	SL017271	Q5DX21	IGS11	immunoglobulin superfamily, member 11	Both cohorts
9715-15	SL019112	O75054	IGSF3	immunoglobulin superfamily, member 3	Both cohorts
6984-6	SL008731	Q969P0	IGSF8	immunoglobulin superfamily, member 8	Both cohorts
9060-27	SL018804	Q9UPX0	TUTLB	immunoglobulin superfamily, member 9B	Both cohorts
7207-4	SL007390	Q13123	RED	IK cytokine, down-regulator of HLA II	Both cohorts
2773-50	SL001717	P22301	IL-10	interleukin 10	Both cohorts
10344-334	SL005173	Q13651	IL-10 Ra	interleukin 10 receptor, alpha	Both cohorts
8104-21	SL005173	Q13651	IL-10 Ra	interleukin 10 receptor, alpha	Both cohorts
2631-50	SL004147	Q08334	IL-10 Rb	interleukin 10 receptor, beta	Both cohorts
4493-92	SL000470	P20809	IL-11	interleukin 11	Both cohorts
10367-62	SL001716	P29459, P29460	IL-12	interleukin 12A (natural killer cell stimulatory factor 1, cytotoxic lymphocyte maturation factor 1, p35)	Both cohorts
10365-132	SL005184	P29460, Q9NPF7	IL-23	interleukin 12B (natural killer cell stimulatory factor 2, cytotoxic lymphocyte maturation factor 2, p40)	Both cohorts
13733-5	SL004250	P29460	IL-12 p40	interleukin 12B (natural killer cell stimulatory factor 2, cytotoxic lymphocyte maturation factor 2, p40)	Both cohorts
2632-5	SL004148	P42701	IL-12 Rb1	interleukin 12 receptor, beta 1	Both cohorts
3815-14	SL007620	Q99665	IL-12 RB2	interleukin 12 receptor, beta 2	Both cohorts
3072-4	SL001718	P35225	IL-13	interleukin 13	Both cohorts
2633-52	SL004149	P78552	IL-13 Ra1	interleukin 13 receptor, alpha 1	Both cohorts
3445-53	SL004151	Q13261	IL-15 Ra	interleukin 15 receptor, alpha	Both cohorts
14054-17	SL004151	Q13261	IL-15 Ra	interleukin 15 receptor, alpha	Both cohorts
2774-10	SL000474	Q14005	IL-16	interleukin 16	Both cohorts
9170-24	SL001713	Q16552	IL-17	interleukin 17A	Both cohorts
3499-77	SL004350	Q9UHF5	IL-17B	interleukin 17B	Both cohorts
9255-5	SL005175	Q9P0M4	IL-17C	interleukin 17C	Both cohorts
4136-40	SL004353	Q8TAD2	IL-17D	interleukin 17D	Both cohorts
14026-24	SL004352	Q96PD4	IL-17F	interleukin 17F	Both cohorts
2992-59	SL004850	Q96F46	IL-17 sR	interleukin 17 receptor A	Both cohorts
6262-14	SL005174	Q9NRM6	IL-17B R	interleukin 17 receptor B	Both cohorts
5468-67	SL011068	Q8NAC3	IL-17 RC	interleukin 17 receptor C	Both cohorts
3376-49	SL010613	Q8NFM7	IL-17 RD	interleukin 17 receptor D	Both cohorts
5661-15	SL001715	Q14116	IL-18	interleukin 18 (interferon-gamma-inducing factor)	Both cohorts
3073-51	SL002508	O95998	IL-18 BPa	interleukin 18 binding protein	Both cohorts
14079-14	SL004152	Q13478	IL-18 Ra	interleukin 18 receptor 1	Both cohorts
2993-1	SL004861	O95256	IL-18 Rb	interleukin 18 receptor accessory protein	Both cohorts
3035-80	SL004354	Q9UHD0	IL-19	interleukin 19	Both cohorts
4851-25	SL000125	P01583	IL-1a	interleukin 1, alpha	Both cohorts
3037-62	SL001795	P01584	IL-1b	interleukin 1, beta	Both cohorts
2991-9	SL001997	P14778	IL-1 sRI	interleukin 1 receptor, type I	Both cohorts
14133-93	SL000145	P27930	IL-1 sRII	interleukin 1 receptor, type II	Both cohorts
14048-7	SL004588	Q9NPH3	IL-1 R AcP	interleukin 1 receptor accessory protein	Both cohorts
5082-51	SL004849	Q9NP60	IL-1 sR9	interleukin 1 receptor accessory protein-like 2	Both cohorts
4234-8	SL004146	Q01638	IL-1 R4	interleukin 1 receptor-like 1	Both cohorts
2994-71	SL004875	Q9HB29	IL-1Rrp2	interleukin 1 receptor-like 2	Both cohorts
5353-89	SL001990	P18510	IL-1Ra	interleukin 1 receptor antagonist	Both cohorts
3070-1	SL000478	P60568	IL-2	interleukin 2	Both cohorts
4138-25	SL004346	Q9NYY1	IL-20	interleukin 20	Both cohorts
5085-18	SL005181	Q9UHF4	IL-20 Ra	interleukin 20 receptor, alpha	Both cohorts
13435-31	SL005182	Q6UXL0	IL-20 Rb	interleukin 20 receptor beta	Both cohorts
7124-18	SL005150	Q9HBE4	IL-21	interleukin 21	Both cohorts
9366-54	SL004847	Q9HBE5	IL-21 sR	interleukin 21 receptor	Both cohorts
2778-10	SL004347	Q9GZX6	IL-22	interleukin 22	Both cohorts
3620-67	SL007806	Q8N6P7	IL22RA1	interleukin 22 receptor, alpha 1	Both cohorts
5087-5	SL005183	Q969J5	IL-22BP	interleukin 22 receptor, alpha 2	Both cohorts
5088-175	SL005185	Q5VWK5	IL-23 R	interleukin 23 receptor	Both cohorts
3321-2	SL007385	Q13007	IL24	interleukin 24	Both cohorts
4137-57	SL004351	Q9H293	IL-17E	interleukin 25	Both cohorts
5132-71	SL005223	Q6UWB1	TCCR	interleukin 27 receptor, alpha	Both cohorts
3151-6	SL003305	P01589	IL-2 sRa	interleukin 2 receptor, alpha	Both cohorts
9343-16	SL003306	P14784	IL-2 sRb	interleukin 2 receptor, beta	Both cohorts
2634-2	SL003307	P31785	IL-2 sRg	interleukin 2 receptor, gamma	Both cohorts
4717-55	SL000479	P08700	IL-3	interleukin 3 (colony-stimulating factor, multiple)	Both cohorts
10455-196	SL004678	Q6EBC2	IL-31	interleukin 31	Both cohorts
8273-84	SL007540	Q8NI17	IL31R	interleukin 31 receptor A	Both cohorts
9051-13	SL007161	P24001	IL32	interleukin 32	Both cohorts
4556-10	SL013548	Q6ZMJ4	IL-34	interleukin 34	Both cohorts
14150-7	SL005177	Q9UHA7	IL-1F6	interleukin 36, alpha	Both cohorts
14149-9	SL005179	Q9NZH7	IL-1F8	interleukin 36, beta	Both cohorts
9117-4	SL005180	Q9NZH8	IL-1F9	interleukin 36, gamma	Both cohorts
2723-9	SL005178	Q9NZH6	IL-1F7	interleukin 37	Both cohorts
13744-37	SL005187	P26951	IL-3 Ra	interleukin 3 receptor, alpha (low affinity)	Both cohorts
2906-55	SL000480	P05112	IL-4	interleukin 4	Both cohorts
3055-54	SL003308	P24394	IL-4 sR	interleukin 4 receptor	Both cohorts
11071-1	SL000481	P05113	IL-5	interleukin 5 (colony-stimulating factor, eosinophil)	Both cohorts
13686-2	SL005188	Q01344	IL-5 Ra	interleukin 5 receptor, alpha	Both cohorts
4673-13	SL000087	P05231	IL-6	interleukin 6 (interferon, beta 2)	Both cohorts
2620-4	SL003872	P40189	gp130, soluble	interleukin 6 signal transducer (gp130, oncostatin M receptor)	Both cohorts
4140-3	SL000483	P13232	IL-7		Both cohorts
5089-11	SL005189	P16871	IL-7 Ra	interleukin 7 receptor	Both cohorts
5834-18	SL000485	P15248	IL-9	interleukin 9	Both cohorts
12665-16	SL014917	Q12905	ILF2	interleukin enhancer binding factor 2, 45kDa	Both cohorts
12759-47	SL004792	Q12906	DRBP76	interleukin enhancer binding factor 3, 90kDa	Both cohorts
10053-5	SL004474	Q13418	ILK1	integrin-linked kinase	Both cohorts
12581-39	SL014587	O14732	IMPA2	inositol(myo)-1(or 4)-monophosphatase 2	Both cohorts
9231-23	SL017105	Q9NX62	IMPA3	inositol monophosphatase domain containing 1	Both cohorts
5229-90	SL014735	P20839	IMDH1	IMP (inosine 5'-monophosphate) dehydrogenase 1	Both cohorts
5250-53	SL010928	P12268	IMDH2	IMP (inosine 5'-monophosphate) dehydrogenase 2	Both cohorts
11436-6	SL008211	Q16352	AINX	internexin neuronal intermediate filament protein, alpha	Both cohorts
3888-8	SL009628	Q9UK53	ING1	inhibitor of growth family, member 1	Both cohorts
8467-9	SL004837	P08476 P09529	Activin AB	inhibin, beta A	Both cohorts
13738-8	SL001932	P08476	Inhibin bA chain	inhibin, beta A	Both cohorts
13676-46	SL001933	P09529	Inhibin bB chain	inhibin, beta B	Both cohorts
6408-2	SL007288	P55103	INHBC	inhibin, beta C	Both cohorts
12641-3	SL019813	P32019	I5P2	inositol polyphosphate-5-phosphatase, 75kDa	Both cohorts
11370-20	SL019445	Q9NRR6	INP5E	inositol polyphosphate-5-phosphatase, 72 kDa	Both cohorts
4883-56	SL000021	P01308	Insulin	insulin	Both cohorts
10663-42	SL018014	O15503	INSI1	insulin induced gene 1	Both cohorts
5723-4	SL007263	P51460	INSL3	insulin-like 3 (Leydig cell)	Both cohorts
6410-26	SL007424	Q14641	INSL4	insulin-like 4 (placenta)	Both cohorts
10462-14	SL012880	Q9Y5Q6	INSL5	insulin-like 5	Both cohorts
5754-76	SL012879	Q9Y581	INSL6	insulin-like 6	Both cohorts
3448-13	SL004125	P06213	IR	insulin receptor	Both cohorts
6352-8	SL017432	P14616	INSRR	insulin receptor-related receptor	Both cohorts
11934-9	SL015014	Q68E01	INT3	integrator complex subunit 3	Both cohorts
7991-54	SL018364	Q8N6M8	IQCF1	IQ motif containing F1	Both cohorts
13439-6	SL020093	P0C7M6	IQCF3	IQ motif containing F3	Both cohorts
12801-33	SL019895	P14316	IRF2	interferon regulatory factor 2	Both cohorts
9999-1	SL019231	O14896	IRF6	interferon regulatory factor 6	Both cohorts
12439-67	SL004395	Q00978	ISGF3	interferon regulatory factor 9	Both cohorts
7201-5	SL018102	Q9H1K1	ISCU	iron-sulfur cluster scaffold homolog (E. coli)	Both cohorts
14151-4	SL015510	P05161	UCRP	ISG15 ubiquitin-like modifier	Both cohorts
11549-6	SL007314	P61371	ISL1	ISL LIM homeobox 1	Both cohorts
13124-20	SL018587	Q6UXK2	ISLR2	immunoglobulin superfamily containing leucine-rich repeat 2	Both cohorts
8355-80	SL018469	B1AKI9	ISM1	isthmin 1 homolog (zebrafish)	Both cohorts
9816-37	SL015830	Q96CN7	ISOC1	isochorismatase domain containing 1	Both cohorts
12434-25	SL008617	P53990	K0174	increased sodium tolerance 1 homolog (yeast)	Both cohorts
12551-3	SL007599	Q96J02	ITCH	itchy E3 ubiquitin protein ligase homolog (mouse)	Both cohorts
3503-4	SL003179	P56199, P05556	Integrin a1b1	integrin, alpha 1	Both cohorts
6932-42	SL017984	P08648	ITA5	integrin, alpha 5 (fibronectin receptor, alpha polypeptide)	Both cohorts
11617-1	SL004121	P20701	LFA-1 alpha-L chain	integrin, alpha L (antigen CD11A (p180), lymphocyte function-associated antigen 1	Both cohorts
4917-62	SL003182	P06756, P18084	Integrin aVb5	integrin, alpha V (vitronectin receptor, alpha polypeptide, antigen CD51)	Both cohorts
12750-9	SL004122	P05107	LFA-1 beta-2	integrin, beta 2 (complement component 3 receptor 3 and 4 subunit)	Both cohorts
7755-37	SL018269	P18084	ITB5	integrin, beta 5	Both cohorts
7737-76	SL013747	P18564	ITB6	integrin, beta 6	Both cohorts
11205-10	SL004571	P26010	Integrin beta-7	integrin, beta 7	Both cohorts
7955-195	SL004710	P19827	ITI heavy chain H1	inter-alpha (globulin) inhibitor H1	Both cohorts
9326-33	SL004711	P19823	ITI heavy chain H2	inter-alpha (globulin) inhibitor H2	Both cohorts
7145-1	SL006517	Q06033	ITIH3	inter-alpha (globulin) inhibitor H3	Both cohorts
4811-33	SL004739	Q14624	ITI heavy chain H4	inter-alpha (globulin) inhibitor H4 (plasma Kallikrein-sensitive glycoprotein)	Both cohorts
8233-2	SL012651	Q86UX2	ITIH5	inter-alpha (globulin) inhibitor H5	Both cohorts
7765-15	SL000672	O43736	ITM2A	integral membrane protein 2A	Both cohorts
8086-49	SL008714	Q9Y287	ITM2B	integral membrane protein 2B	Both cohorts
10560-1	SL017978	Q9NQX7	ITM2C	integral membrane protein 2C	Both cohorts
9523-34	SL017978	Q9NQX7	ITM2C	integral membrane protein 2C	Both cohorts
13473-55	SL020131	P23677	IP3KA	inositol-trisphosphate 3-kinase A	Both cohorts
12507-16	SL019723	Q96DU7	IP3KC	inositol-trisphosphate 3-kinase C	Both cohorts
9221-6	SL017093	Q6GPH6	IPIL1	inositol 1,4,5-trisphosphate receptor interacting protein-like 1	Both cohorts
14070-56	SL018907	Q15811	ITSN1	intersectin 1 (SH3 domain protein)	Both cohorts
5092-51	SL007328	P78504	JAG1	jagged 1	Both cohorts
7754-11	SL007328	P78504	JAG1	jagged 1	Both cohorts
5093-47	SL007774	Q9Y219	JAG2	jagged 2	Both cohorts
11816-84	SL007025	O60674	JAK2	Janus kinase 2	Both cohorts
9068-17	SL018805	Q5VZ66	JKIP3	Janus kinase and microtubule interacting protein 3	Both cohorts
2997-8	SL005193	P57087	JAM-B	junctional adhesion molecule 2	Both cohorts
2998-53	SL005194	Q9BX67	JAM-C	junctional adhesion molecule 3	Both cohorts
5094-62	SL009202	Q86YT9	JAML1	adhesion molecule, interacts with CXADR antigen 1	Both cohorts
12623-84	SL019793	Q92833	JARD2	jumonji, AT rich interactive domain 2	Both cohorts
6940-18	SL016525	Q9HDC5	JPH1	junctophilin 1	Both cohorts
9089-77	SL015106	Q8WXH2	JPH3	junctophilin 3	Both cohorts
9111-40	SL018838	Q96JJ6	JPH4	junctophilin 4	Both cohorts
9038-12	SL004980	O76095	JTB	jumping translocation breakpoint	Both cohorts
10356-21	SL000455	P05412	c-Jun	jun proto-oncogene	Both cohorts
12368-18	SL013848	Q92831	PCAF	K(lysine) acetyltransferase 2B	Both cohorts
7144-234	SL012776	Q96I82	KAZD1	Kazal-type serine peptidase inhibitor domain 1	Both cohorts
13042-7	SL019583	Q16322	KCA10	potassium voltage-gated channel, shaker-related subfamily, member 10	Both cohorts
10015-119	SL014924	Q13303	KCAB2	potassium voltage-gated channel, shaker-related subfamily, beta member 2	Both cohorts
8067-21	SL008371	Q9Y6H6	KCNE3	potassium voltage-gated channel, Isk-related family, member 3	Both cohorts
8756-41	SL008542	Q9UJ90	KCE1L	KCNE1-like	Both cohorts
8908-14	SL008542	Q9UJ90	KCE1L	KCNE1-like	Both cohorts
12834-3	SL019967	Q9H3M0	KCNF1	potassium voltage-gated channel, subfamily F, member 1	Both cohorts
13525-17	SL020151	Q8TDN1	KCNG4	potassium voltage-gated channel, subfamily G, member 4	Both cohorts
13650-11	SL020183	Q9NZI2	KCIP1	Kv channel interacting protein 1	Both cohorts
10513-13	SL018613	Q9Y2W7	CSEN	Kv channel interacting protein 3, calsenilin	Both cohorts
7011-8	SL018024	Q6PIL6	KCIP4	Kv channel interacting protein 4	Both cohorts
8905-20	SL018695	Q9NPA1	KCMB3	potassium large conductance calcium-activated channel, subfamily M beta member 3	Both cohorts
13539-131	SL020168	Q92952	KCNN1	potassium intermediate/small conductance calcium-activated channel, subfamily N, member 1	Both cohorts
12473-48	SL015285	Q9NXV2	KCTD5	potassium channel tetramerisation domain containing 5	Both cohorts
6611-8	SL017485	Q6UW63	KDEL1	KDEL (Lys-Asp-Glu-Leu) containing 1	Both cohorts
8296-117	SL018458	Q7Z4H8	KDEL2	KDEL (Lys-Asp-Glu-Leu) containing 2	Both cohorts
3651-50	SL003201	P35968	VEGF sR2	kinase insert domain receptor (a type III receptor tyrosine kinase)	Both cohorts
12568-14	SL017529	Q14145	KEAP1	kelch-like ECH-associated protein 1	Both cohorts
8485-7	SL017529	Q14145	KEAP1	kelch-like ECH-associated protein 1	Both cohorts
7070-25	SL010796	P23276	KELL	Kell blood group, metallo-endopeptidase	Both cohorts
10758-2	SL012375	O60938	KERA	keratocan	Both cohorts
14603-51	SL020082	J3QR46	KIAA0040	KIAA0040	Both cohorts
13698-28	SL020223	Q8IZA0	K319L	KIAA0319-like	Both cohorts
9075-121	SL018785	Q9UPX6	K1024	KIAA1024	Both cohorts
8093-13	SL018414	Q6NSJ0	K1161	KIAA1161	Both cohorts
8068-43	SL018414	Q6NSJ0	K1161	KIAA1161	Both cohorts
9097-5	SL007494	Q6UXG2	K1324	KIAA1324	Both cohorts
10637-50	SL007494	Q6UXG2	K1324	KIAA1324	Both cohorts
8363-18	SL018473	A8MWY0	K132L	KIAA1324-like	Both cohorts
11145-72	SL019333	Q6ZVL6	K154L	chromosome 11 open reading frame 41	Both cohorts
10432-3	SL018002	Q3SXP7	K1644	KIAA1644	Both cohorts
6538-90	SL017476	Q8IYS2	K2013	KIAA2013	Both cohorts
11672-17	SL019549	Q96L93	KI16B	kinesin family member 16B	Both cohorts
12956-40	SL019438	Q96EK5	KBP	KIAA1279	Both cohorts
9899-28	SL019162	O43896	KIF1C	kinesin family member 1C	Both cohorts
12734-112	SL019869	Q14807	KIF22	kinesin family member 22	Both cohorts
5228-25	SL006189	Q02241	KIF23	kinesin family member 23	Both cohorts
13961-18	SL020291	Q9Y496	KIF3A	kinesin family member 3A	Both cohorts
13476-16	SL020144	O60870	KIN17	KIN, antigenic determinant of recA protein homolog (mouse)	Both cohorts
7773-20	SL018238	P43627	KI2L2	killer cell immunoglobulin-like receptor, two domains, long cytoplasmic tail, 2	Both cohorts
8000-17	SL018254	Q8N109	KI2LA	killer cell immunoglobulin-like receptor, two domains, long cytoplasmic tail, 5A	Both cohorts
10428-1	SL018045	P43631	KI2S2	killer cell immunoglobulin-like receptor, two domains, short cytoplasmic tail, 2	Both cohorts
5096-51	SL014269	P43630	KI3L2	killer cell immunoglobulin-like receptor, three domains, long cytoplasmic tail, 2	Both cohorts
8045-3	SL018310	Q8N743	KI3L3	killer cell immunoglobulin-like receptor, three domains, long cytoplasmic tail, 3	Both cohorts
7944-1	SL018310	Q8N743	KI3L3	killer cell immunoglobulin-like receptor, three domains, long cytoplasmic tail, 3	Both cohorts
5097-14	SL014289	Q14943	KI3S1	killer cell immunoglobulin-like receptor, three domains, short cytoplasmic tail, 1	Both cohorts
4557-61	SL014111	Q8IZU9	KIRR3	kin of IRRE like 3 (Drosophila)	Both cohorts
6606-61	SL007449	Q15726	KISS1	KiSS-1 metastasis-suppressor	Both cohorts
2475-1	SL004010	P10721	SCF sR	v-kit Hardy-Zuckerman 4 feline sarcoma viral oncogene homolog	Both cohorts
9377-25	SL002787	P21583	SCF	KIT ligand	Both cohorts
12656-1	SL019807	Q07866	KLC1	kinesin light chain 1	Both cohorts
12695-62	SL019809	Q53G59	KLH12	kelch-like 12 (Drosophila)	Both cohorts
12463-7	SL019740	Q9P2N7	KLH13	kelch-like 13 (Drosophila)	Both cohorts
12625-138	SL019811	Q8IXQ5	KLHL7	kelch-like 7 (Drosophila)	Both cohorts
6227-1	SL003923	O43240	kallikrein 10	kallikrein-related peptidase 10	Both cohorts
2831-29	SL002763	Q9UBX7	Kallikrein 11	kallikrein-related peptidase 11	Both cohorts
3199-54	SL003916	Q9UKR0	kallikrein 12	kallikrein-related peptidase 12	Both cohorts
11152-46	SL003918	Q9UKR3	kallikrein 13	kallikrein-related peptidase 13	Both cohorts
6491-59	SL003920	Q9H2R5	kallikrein 15	kallikrein-related peptidase 15	Both cohorts
8468-19	SL000062	P07288	PSA	kallikrein-related peptidase 3	Both cohorts
4153-11	SL000091	P07288, P01011	alpha-1-antichymotrypsin complex	kallikrein-related peptidase 3	Both cohorts
2833-20	SL003800	Q9Y5K2	Kallikrein 4	kallikrein-related peptidase 4	Both cohorts
3201-49	SL003863	Q9Y337	kallikrein 5	kallikrein-related peptidase 5	Both cohorts
14039-33	SL003863	Q9Y337	kallikrein 5	kallikrein-related peptidase 5	Both cohorts
3450-4	SL001797	Q92876	Kallikrein 6	kallikrein-related peptidase 6	Both cohorts
3378-49	SL000064	P49862	Kallikrein 7	kallikrein-related peptidase 7	Both cohorts
2834-54	SL003915	O60259	kallikrein 8	kallikrein-related peptidase 8	Both cohorts
5758-49	SL003864	Q9UKQ9	kallikrein 9	kallikrein-related peptidase 9	Both cohorts
4152-58	SL000545	P03952	Prekallikrein	kallikrein B, plasma (Fletcher factor) 1	Both cohorts
10809-14	SL018479	Q12918	KLRB1	killer cell lectin-like receptor subfamily B, member 1	Both cohorts
5629-58	SL017071	P26715	NKG2A	killer cell lectin-like receptor subfamily C, member 1	Both cohorts
7795-14	SL018232	Q07444	NKG2E	killer cell lectin-like receptor subfamily C, member 3	Both cohorts
11571-75	SL018232	Q07444	NKG2E	killer cell lectin-like receptor subfamily C, member 3	Both cohorts
10552-88	SL017983	O43908	NKG2F	killer cell lectin-like receptor subfamily C, member 4	Both cohorts
5098-79	SL014209	Q9NZS2	KLRF1	killer cell lectin-like receptor subfamily F, member 1	Both cohorts
10762-2	SL018578	A4D1S0	KLRG2	killer cell lectin-like receptor subfamily G, member 2	Both cohorts
10693-43	SL018578	A4D1S0	KLRG2	killer cell lectin-like receptor subfamily G, member 2	Both cohorts
14095-1	SL005204	P26718	NKG2D	killer cell lectin-like receptor subfamily K, member 1	Both cohorts
11402-17	SL019475	Q8NEZ4	KMT2C	myeloid/lymphoid or mixed-lineage leukemia 3	Both cohorts
13623-4	SL007956	O14686	MLL2	myeloid/lymphoid or mixed-lineage leukemia 2	Both cohorts
12452-32	SL019721	Q86Y97	SV422	suppressor of variegation 4-20 homolog 2 (Drosophila)	Both cohorts
7784-1	SL017189	P01042	Kininogen, HMW	kininogen 1	Both cohorts
2860-19	SL004718	P52292	Karyopherin-a2	karyopherin alpha 2 (RAG cohort 1, importin alpha 1)	Both cohorts
12698-72	SL006395	O00629	IMA4	karyopherin alpha 4 (importin alpha 3)	Both cohorts
13969-24	SL020292	O60684	IMA7	karyopherin alpha 6 (importin alpha 7)	Both cohorts
3887-90	SL010927	Q14974	IMB1	karyopherin (importin) beta 1	Both cohorts
3202-28	SL010393	Q8NCW0	KREM2	kringle containing transmembrane protein 2	Both cohorts
9931-20	SL005851	P04264	Keratin-1	keratin 1	Both cohorts
12923-51	SL005401	Q04695	Keratin 17	keratin 17	Both cohorts
5354-11	SL000655	P05783	Keratin 18	keratin 18	Both cohorts
12975-11	SL002694	P35900	Keratin 20	keratin 20	Both cohorts
14237-1	SL015217	Q9C075	K1C23	keratin 23 (histone deacetylase inducible)	Both cohorts
11177-16	SL006465	P13647	K2C5	keratin 5	Both cohorts
11383-41	SL001732	P08729	Keratin 7	keratin 7	Both cohorts
11566-48	SL009148	Q14CN4	Keratin 72	keratin 72	Both cohorts
14615-46	SL020089	Q9BYR9	KRA24	keratin associated protein 2-4	Both cohorts
5739-75	SL012464	P60985	KTDAP	keratinocyte differentiation-associated protein	Both cohorts
12682-5	SL019824	Q6YP21	KAT3	cysteine conjugate-beta lyase 2	Both cohorts
4559-64	SL013969	Q16719	KYNU	kynureninase	Both cohorts
4246-40	SL004154	P32004	NCAM-L1	L1 cell adhesion molecule	Both cohorts
12708-91	SL019851	Q969R5	LMBL2	l(3)mbt-like 2 (Drosophila)	Both cohorts
7163-26	SL006208	Q9GZZ8	lacritin	lacritin	Both cohorts
6407-63	SL012352	O00515	LAD1	ladinin 1	Both cohorts
9950-229	SL005195	P18627	LAG-3	lymphocyte-activation gene 3	Both cohorts
11284-24	SL005432	Q6GTX8	LAIR1	leukocyte-associated immunoglobulin-like receptor 1	Both cohorts
7130-4	SL008478	Q6ISS4	LAIR2	leukocyte-associated immunoglobulin-like receptor 2	Both cohorts
[truncated: 2,986 more rows]
