# Supplementary material for: Plasma proteomic signature of human longevity
Source: Aging Cell. 2024 Mar 5;23(6):e14136. doi: 10.1111/acel.14136 (PMC11166369; doi:10.1111/acel.14136)
Supplement: Supplementary file 3 — Table S3. [file ACEL-23-e14136-s002.xlsx]

## Sheet: Table S3
SeqId	SomaId	UniProt	Target	TargetFullName	EntrezGeneSymbol_5k	OR.ci	P_value
4374-45	SL003869	Q99988	GDF-15	Growth/differentiation factor 15	GDF15	0.62 (0.56, 0.68)	8.14E-24
7655-11	SL002785	P16860	N-terminal pro-BNP	N-terminal pro-BNP	NPPB	0.65 (0.60, 0.71)	6.25E-22
2677-1	SL002644	P00533	ERBB1	Epidermal growth factor receptor	EGFR	1.49 (1.36, 1.62)	7.67E-19
3339-33	SL007206	P35442	TSP2	Thrombospondin-2	THBS2	0.69 (0.64, 0.75)	9.22E-18
4496-60	SL000522	P39900	MMP-12	Macrophage metalloelastase	MMP12	0.69 (0.64, 0.76)	2.93E-16
15559-5	SL011048	P58335	ANTR2	Anthrax toxin receptor 2	ANTXR2	1.41 (1.30, 1.53)	1.13E-15
7210-25	SL004470	P51693	Amyloid-like protein 1	Amyloid-like protein 1	APLP1	1.41 (1.29, 1.54)	7.30E-15
8841-65	SL008847	Q8IUL8	CILP2	Cartilage intermediate layer protein 2	CILP2	1.38 (1.27, 1.50)	1.51E-14
2201-17	SL000403	P39060	Endostatin	Endostatin	COL18A1	0.73 (0.67, 0.79)	4.19E-14
8252-2	SL012580	Q6P988	NOTUM	Palmitoleoyl-protein carboxylesterase NOTUM	NOTUM	1.36 (1.25, 1.47)	1.69E-13
8969-49	SL018823	P08571	CD14	Monocyte differentiation antigen CD14	CD14	0.73 (0.67, 0.79)	2.92E-13
2961-1	SL000048	P04070	Protein C	Vitamin K-dependent protein C	PROC	1.35 (1.24, 1.46)	7.12E-13
12987-12	SL019472	Q16629	SRSF7	Serine/arginine-rich splicing factor 7	SRSF7	0.72 (0.66, 0.79)	1.02E-12
9234-8	SL009021	Q9GZX9	TWSG1	Twisted gastrulation protein homolog 1	TWSG1	0.72 (0.66, 0.79)	1.25E-12
13463-1	SL007573	Q92626	PXDN	Peroxidasin homolog	PXDN	0.73 (0.67, 0.80)	1.66E-12
3485-28	SL000283	P61769	b2-Microglobulin	Beta-2-microglobulin	B2M	0.73 (0.67, 0.80)	1.89E-12
17735-130	SL020978	O95166	GBRAP	Gamma-aminobutyric acid receptor-associated protein	GABARAP	0.73 (0.67, 0.80)	2.20E-12
7211-2	SL005355	P07998	RNase 1	Ribonuclease pancreatic	RNASE1	0.73 (0.66, 0.79)	2.25E-12
5843-60	SL003542	Q96KQ7	NG36	Histone-lysine N-methyltransferase EHMT2	EHMT2	1.35 (1.24, 1.47)	2.50E-12
5364-7	SL007336	Q01105	SET	Protein SET	SET	1.33 (1.23, 1.44)	3.26E-12
15594-47	SL008268	Q92743	HTRA1	Serine protease HTRA1	HTRA1	0.74 (0.68, 0.81)	3.82E-12
6259-60	SL003198	P24821	Tenascin	Tenascin	TNC	0.75 (0.69, 0.82)	6.13E-12
6036-78	SL014294	Q5JZY3	EPHAA	Ephrin type-A receptor 10	EPHA10	0.73 (0.66, 0.80)	8.00E-12
11388-75	SL001690	Q14508	HE4	WAP four-disulfide core domain protein 2	WFDC2	0.73 (0.67, 0.80)	9.72E-12
2602-2	SL001996	O15123	Angiopoietin-2	Angiopoietin-2	ANGPT2	0.76 (0.70, 0.82)	1.43E-11
6379-62	SL012648	Q86TH1	ATL2	ADAMTS-like protein 2	ADAMTSL2	0.75 (0.69, 0.82)	1.50E-11
15573-110	SL008782	O14594	CSPG3	Neurocan core protein	NCAN	1.36 (1.24, 1.48)	2.58E-11
3152-57	SL001800	P20333	TNF sR-II	Tumor necrosis factor receptor superfamily member 1B	TNFRSF1B	0.76 (0.70, 0.82)	5.18E-11
6294-11	SL017389	Q86Y30	BAGE2	B melanoma antigen 2	BAGE2	0.75 (0.69, 0.82)	5.47E-11
12373-73	SL014875	P62995	TRA2B	Transformer-2 protein homolog beta	TRA2B	0.75 (0.69, 0.82)	5.89E-11
10521-10	SL025939	Q9BRK3	MXRA8:ECD	Matrix-remodeling-associated protein 8:Extracellular domain	MXRA8	1.33 (1.22, 1.45)	5.96E-11
2609-59	SL001777	P01034	Cystatin C	Cystatin-C	CST3	0.75 (0.68, 0.82)	6.54E-11
15585-304	SL004460	Q9UBX5	fibulin 5	Fibulin-5	FBLN5	0.77 (0.71, 0.83)	1.41E-10
8480-29	SL006527	Q12805	FBLN3	EGF-containing fibulin-like extracellular matrix protein 1	EFEMP1	0.76 (0.70, 0.83)	1.55E-10
12988-49	SL007342	Q01844	EWS	RNA-binding protein EWS	EWSR1	0.75 (0.69, 0.82)	1.57E-10
6544-33	SL012542	Q92832	NELL1	Protein kinase C-binding protein NELL1	NELL1	1.29 (1.19, 1.40)	2.37E-10
6605-17	SL005608	P35858	IGFALS	Insulin-like growth factor-binding protein complex acid labile subunit	IGFALS	1.31 (1.20, 1.43)	3.45E-10
10702-1	SL012521	Q2UY09	COSA1	Collagen alpha-1(XXVIII) chain	COL28A1	0.76 (0.70, 0.83)	3.80E-10
5852-6	SL004783	P80511	S100A12	Protein S100-A12	S100A12	0.77 (0.71, 0.83)	3.80E-10
8304-50	SL002539	O00300	OPG	Tumor necrosis factor receptor superfamily member 11B	TNFRSF11B	0.77 (0.71, 0.83)	4.10E-10
12661-44	SL019788	Q9H0R8	GBRL1	Gamma-aminobutyric acid receptor-associated protein-like 1	GABARAPL1	0.75 (0.69, 0.82)	5.33E-10
11214-40	SL019363	Q9UBS3	DNJB9	DnaJ homolog subfamily B member 9	DNAJB9	0.77 (0.71, 0.84)	5.70E-10
3322-52	SL010464	Q6UXM1	LRIG3	Leucine-rich repeats and immunoglobulin-like domains protein 3	LRIG3	1.29 (1.19, 1.40)	6.45E-10
5701-81	SL001871	P05452	Tetranectin	Tetranectin	CLEC3B	1.29 (1.19, 1.40)	7.52E-10
16908-5	SL010377	P23515	OMGP	Oligodendrocyte-myelin glycoprotein	OMG	1.29 (1.19, 1.39)	9.62E-10
6388-21	SL017451	Q96EE4	CC126	Coiled-coil domain-containing protein 126	CCDC126	1.29 (1.19, 1.41)	1.02E-09
8885-6	SL018710	Q8IZS8	CA2D3	Voltage-dependent calcium channel subunit alpha-2/delta-3	CACNA2D3	1.29 (1.19, 1.40)	1.24E-09
11196-31	SL025822	P12111	Collagen alpha-3(VI):BPTI/Kunitz inhibitor	Collagen alpha-3(VI) chain:Bovine pancreatic trypsin inhibitor/Kunitz inhibitor domain, isoform 1	COL6A3	0.76 (0.70, 0.83)	1.41E-09
2654-19	SL001992	P19438	TNF sR-I	Tumor necrosis factor receptor superfamily member 1A	TNFRSF1A	0.77 (0.71, 0.84)	2.27E-09
19555-1	SL013060	P61956	SUMO2	Small ubiquitin-related modifier 2	SUMO2	0.78 (0.72, 0.85)	2.61E-09
4157-2	SL000586	P00734	Thrombin	Thrombin	F2	1.28 (1.18, 1.39)	2.68E-09
8368-102	SL001800	P20333	TNF sR-II	Tumor necrosis factor receptor superfamily member 1B	TNFRSF1B	0.78 (0.72, 0.85)	3.04E-09
14037-18	SL013273	Q9H6Z4	RANB3	Ran-binding protein 3	RANBP3	0.78 (0.72, 0.85)	3.15E-09
11178-21	SL025996	Q4LDE5	SVEP1:EGF-like domains 4-6	Sushi, von Willebrand factor type A, EGF and pentraxin domain-containing protein 1:EGF-like domains 4-6	SVEP1	0.78 (0.72, 0.85)	4.65E-09
9021-1	SL010386	Q96D42	TIM-1	Hepatitis A virus cellular receptor 1	HAVCR1	0.78 (0.71, 0.85)	5.16E-09
9468-8	SL005403	Q12907	Lectin, mannose-binding 2	Vesicular integral-membrane protein VIP36	LMAN2	0.78 (0.72, 0.85)	7.54E-09
12630-8	SL019787	P53365	ARFP2	Arfaptin-2	ARFIP2	1.27 (1.17, 1.38)	1.01E-08
9316-67	SL012843	Q9HC57	WFDC1	WAP four-disulfide core domain protein 1	WFDC1	0.79 (0.73, 0.85)	1.05E-08
10903-50	SL017987	Q9UNK0	STX8	Syntaxin-8	STX8	0.79 (0.73, 0.86)	1.13E-08
5717-2	SL004657	O75339	CILP	Cartilage intermediate layer protein 1	CILP	0.79 (0.73, 0.86)	1.28E-08
5029-3	SL006528	Q12884	SEPR	Prolyl endopeptidase FAP	FAP	1.27 (1.17, 1.38)	1.79E-08
16607-78	SL005572	P06396	Gelsolin	Gelsolin	GSN	1.26 (1.16, 1.37)	1.84E-08
4874-3	SL000003	P03950	Angiogenin	Angiogenin	ANG	0.79 (0.73, 0.86)	2.06E-08
8265-225	SL013037	P42167	LAP2B	Lamina-associated polypeptide 2, isoforms beta/gamma	TMPO	0.79 (0.72, 0.86)	2.12E-08
16322-10	SL012743	Q8WU39	PACAP	Marginal zone B- and B1-cell-specific protein	MZB1	0.79 (0.73, 0.86)	2.45E-08
15522-2	SL008305	Q9H4G4	GAPR1	Golgi-associated plant pathogenesis-related protein 1	GLIPR2	1.25 (1.16, 1.35)	2.62E-08
19584-33	SL003849	P31371	FGF9	Fibroblast growth factor 9	FGF9	1.28 (1.17, 1.39)	2.79E-08
4920-10	SL000510	P61626	Lysozyme	Lysozyme C	LYZ	0.79 (0.72, 0.86)	2.93E-08
5715-4	SL017100	Q9BUJ0	ABHEA	Protein ABHD14A	ABHD14A	0.80 (0.74, 0.86)	3.15E-08
16758-96	SL013046	P51858	HDGF	Hepatoma-derived growth factor	HDGF	0.80 (0.73, 0.86)	3.37E-08
3079-62	SL005152	Q99969	TIG2	Retinoic acid receptor responder protein 2	RARRES2	0.79 (0.73, 0.86)	3.60E-08
6077-63	SL013510	Q9NZK5	CECR1	Adenosine deaminase CECR1	ADA2	0.80 (0.74, 0.87)	4.32E-08
5646-20	SL012758	Q93091	RNAS6	Ribonuclease K6	RNASE6	0.79 (0.73, 0.86)	5.17E-08
15511-37	SL008970	O95502	NPTXR	Neuronal pentraxin receptor	NPTXR	1.26 (1.16, 1.36)	5.31E-08
9380-2	SL003846	Q9BX93	sPLA(2)-XIII	Group XIIB secretory phospholipase A2-like protein	PLA2G12B	1.24 (1.15, 1.35)	5.67E-08
3438-10	SL009324	O95633	FSTL3	Follistatin-related protein 3	FSTL3	0.79 (0.72, 0.86)	5.80E-08
5644-60	SL007198	P34096	RNAS4	Ribonuclease 4	RNASE4	0.80 (0.74, 0.87)	6.26E-08
10464-6	SL008696	Q9H6X2	ANTR1	Anthrax toxin receptor 1	ANTXR1	1.26 (1.16, 1.36)	6.65E-08
2974-61	SL004855	Q12860	contactin-1	Contactin-1	CNTN1	1.25 (1.15, 1.36)	8.65E-08
14151-4	SL015510	P05161	UCRP	Ubiquitin-like protein ISG15	ISG15	0.80 (0.74, 0.87)	8.69E-08
2475-1	SL004010	P10721	SCF sR	Mast/stem cell growth factor receptor Kit	KIT	1.25 (1.15, 1.35)	8.79E-08
17176-13	SL014348	O75475	PSIP1	PC4 and SFRS1-interacting protein	PSIP1	0.80 (0.74, 0.87)	9.16E-08
19233-75	SL006960	O00244	ATOX1	Copper transport protein ATOX1	ATOX1	0.79 (0.73, 0.86)	9.19E-08
9348-1	SL010648	Q9NZP8	C1RL1	Complement C1r subcomponent-like protein	C1RL	0.81 (0.75, 0.87)	9.92E-08
5452-71	SL008835	P07306	ASGR1	Asialoglycoprotein receptor 1	ASGR1	0.80 (0.74, 0.87)	1.26E-07
7953-20	SL018318	Q13291	SLAF1	Signaling lymphocytic activation molecule	SLAMF1	0.79 (0.73, 0.86)	1.46E-07
10565-19	SL017951	O94933	SLIK3	SLIT and NTRK-like protein 3	SLITRK3	1.25 (1.15, 1.36)	1.64E-07
10803-22	SL000451	P0DMV8	HSP 70	Heat shock 70 kDa protein 1A	HSPA1A	0.81 (0.74, 0.87)	1.85E-07
19183-164	SL008622	P30050	RL12	60S ribosomal protein L12	RPL12	0.81 (0.75, 0.88)	1.89E-07
11212-7	SL008805	Q8NBS9	TXND5	Thioredoxin domain-containing protein 5	TXNDC5	0.80 (0.74, 0.87)	1.99E-07
14337-1	SL019699	O43617	TPPC3	Trafficking protein particle complex subunit 3	TRAPPC3	0.79 (0.72, 0.86)	2.08E-07
10612-18	SL008694	O60568	PLOD3	Procollagen-lysine,2-oxoglutarate 5-dioxygenase 3	PLOD3	0.81 (0.75, 0.88)	2.17E-07
4834-61	SL002654	P29317	Epithelial cell kinase	Ephrin type-A receptor 2	EPHA2	0.81 (0.74, 0.87)	2.76E-07
6324-11	SL012757	Q92874	DNSL2	Deoxyribonuclease-1-like 2	DNASE1L2	0.80 (0.74, 0.87)	2.78E-07
15640-54	SL008169	Q01995	TAGL	Transgelin	TAGLN	0.79 (0.73, 0.87)	2.82E-07
6284-7	SL012605	Q6UX46	F150B	ALK and LTK ligand 2	ALKAL2	0.81 (0.75, 0.88)	2.92E-07
4153-11	SL018548	P01011	alpha-1-antichymotrypsin complex	Alpha-1-antichymotrypsin complex	SERPINA3	0.81 (0.75, 0.88)	3.05E-07
7251-64	SL012818	Q9BXJ4	C1QT3	Complement C1q tumor necrosis factor-related protein 3	C1QTNF3	1.22 (1.13, 1.32)	3.51E-07
18896-23	SL021212	Q8IZP7	H6ST3	Heparan-sulfate 6-O-sulfotransferase 3	HS6ST3	1.26 (1.15, 1.38)	4.19E-07
18339-207	SL008674	P49720	PSB3	Proteasome subunit beta type-3	PSMB3	0.80 (0.74, 0.88)	4.25E-07
4297-62	SL005115	Q9HCB6	Spondin-1	Spondin-1	SPON1	0.81 (0.75, 0.88)	4.36E-07
10445-20	SL004747	O95445	ApoM	Apolipoprotein M	APOM	1.23 (1.13, 1.33)	4.57E-07
13950-9	SL025806	Q9Y5P4	C43BP:START domain	Collagen type IV alpha-3-binding protein:StAR-related lipid-transfer domain, isoform 2	CERT1	0.82 (0.75, 0.88)	4.69E-07
2948-58	SL005168	P10912	Growth hormone receptor	Growth hormone receptor	GHR	1.26 (1.15, 1.38)	5.37E-07
9216-100	SL009948	O15031	PLXB2	Plexin-B2	PLXNB2	0.82 (0.76, 0.89)	6.42E-07
4498-62	SL003764	P13591	NCAM-120	Neural cell adhesion molecule 1, 120 kDa isoform	NCAM1	1.24 (1.14, 1.34)	6.51E-07
6291-55	SL011368	Q9BQT9	Alcadein-beta	Calsyntenin-3	CLSTN3	0.81 (0.74, 0.88)	7.13E-07
5134-52	SL007547	Q8TDQ0	TIMD3	Hepatitis A virus cellular receptor 2	HAVCR2	0.82 (0.76, 0.89)	8.09E-07
2900-53	SL003329	Q16627	HCC-1	C-C motif chemokine 14	CCL14	0.82 (0.76, 0.89)	8.71E-07
6563-78	SL000451	P0DMV8	HSP 70	Heat shock 70 kDa protein 1A	HSPA1A	0.82 (0.75, 0.88)	9.00E-07
9296-15	SL008499	P23468	PTPRD	Receptor-type tyrosine-protein phosphatase delta	PTPRD	1.24 (1.14, 1.35)	9.24E-07
14227-21	SL008040	P14649	MYL6B	Myosin light chain 6B	MYL6B	0.81 (0.75, 0.88)	9.46E-07
12727-7	SL019877	Q9P2B2	FPRP	Prostaglandin F2 receptor negative regulator	PTGFRN	1.22 (1.13, 1.33)	9.90E-07
6570-1	SL017501	Q5TAT6	CODA1	Collagen alpha-1(XIII) chain	COL13A1	1.24 (1.14, 1.36)	1.02E-06
10490-3	SL025976	P04843	RPN1:CD	Dolichyl-diphosphooligosaccharide--protein glycosyltransferase subunit 1:Cytoplasmic domain	RPN1	0.81 (0.74, 0.88)	1.07E-06
15441-6	SL008548	P17900	SAP3	Ganglioside GM2 activator	GM2A	0.81 (0.75, 0.88)	1.22E-06
11573-3	SL017909	Q13247	SRSF6	Serine/arginine-rich splicing factor 6	SRSF6	0.80 (0.73, 0.88)	1.26E-06
11109-56	SL025995	Q4LDE5	SVEP1:Sushi 15-18	Sushi, von Willebrand factor type A, EGF and pentraxin domain-containing protein 1:Sushi 15-18	SVEP1	0.81 (0.75, 0.89)	1.28E-06
19238-12	SL008477	P15104	GLNA	Glutamine synthetase	GLUL	0.82 (0.76, 0.89)	1.33E-06
10666-7	SL012791	Q9UJJ9	GNPTG	N-acetylglucosamine-1-phosphotransferase subunit gamma	GNPTG	0.82 (0.76, 0.89)	1.35E-06
2944-66	SL005156	P41271	DAN	Neuroblastoma suppressor of tumorigenicity 1	NBL1	0.80 (0.73, 0.88)	1.41E-06
9266-1	SL004968	Q9NP99	sTREM-1	Triggering receptor expressed on myeloid cells 1	TREM1	0.81 (0.75, 0.88)	1.42E-06
2658-27	SL004639	Q16288	TrkC	NT-3 growth factor receptor	NTRK3	1.22 (1.13, 1.33)	1.43E-06
9231-23	SL017105	Q9NX62	IMPA3	Inositol monophosphatase 3	BPNT2	1.23 (1.13, 1.33)	1.44E-06
10833-64	SL012788	Q96QV1	HHIP	Hedgehog-interacting protein	HHIP	1.22 (1.13, 1.32)	1.50E-06
3029-52	SL005157	Q9NNX6	DC-SIGN	CD209 antigen	CD209	1.21 (1.12, 1.31)	1.52E-06
6927-7	SL017913	P52848	NDST1	Bifunctional heparan sulfate N-deacetylase/N-sulfotransferase 1	NDST1	1.22 (1.12, 1.32)	1.57E-06
8957-72	SL012771	Q96DZ1	XTP3B	Endoplasmic reticulum lectin 1	ERLEC1	0.78 (0.70, 0.86)	1.57E-06
3651-50	SL003201	P35968	VEGF sR2	Vascular endothelial growth factor receptor 2	KDR	1.21 (1.12, 1.31)	1.66E-06
11361-73	SL000155	P19971	TP	Thymidine phosphorylase	TYMP	0.83 (0.76, 0.89)	1.72E-06
13943-38	SL020276	Q9C005	DPY30	Protein dpy-30 homolog	DPY30	0.82 (0.76, 0.89)	1.85E-06
9278-9	SL004712	P48061	SDF-1	Stromal cell-derived factor 1	CXCL12	0.83 (0.76, 0.89)	1.91E-06
3038-9	SL003326	O14625	I-TAC	C-X-C motif chemokine 11	CXCL11	0.83 (0.76, 0.89)	2.09E-06
9326-33	SL004711	P19823	ITI heavy chain H2	Inter-alpha-trypsin inhibitor heavy chain H2	ITIH2	1.21 (1.12, 1.31)	2.41E-06
15693-9	SL000008	P06401	PgR	Progesterone receptor	PGR	0.83 (0.77, 0.90)	2.57E-06
5339-49	SL004477	P06702	calgranulin B	Protein S100-A9	S100A9	0.83 (0.77, 0.90)	2.57E-06
17729-20	SL014981	Q16763	UBE2S	Ubiquitin-conjugating enzyme E2 S	UBE2S	0.82 (0.76, 0.89)	2.60E-06
16751-15	SL002689	P16860	BNP	Natriuretic peptides B	NPPB	0.82 (0.75, 0.89)	2.64E-06
12549-33	SL014636	O60760	PTGD2	Hematopoietic prostaglandin D synthase	HPGDS	1.21 (1.12, 1.30)	2.72E-06
4148-49	SL002755	Q13219	PAPP-A	Pappalysin-1	PAPPA	0.81 (0.74, 0.89)	3.03E-06
13242-134	SL019995	Q9BYB0	SHAN3	SH3 and multiple ankyrin repeat domains protein 3	SHANK3	0.83 (0.76, 0.90)	3.27E-06
19281-86	SL014605	O15525	MAFG	Transcription factor MafG	MAFG	0.83 (0.76, 0.90)	3.29E-06
7861-9	SL008955	Q01974	ROR2	Tyrosine-protein kinase transmembrane receptor ROR2	ROR2	0.81 (0.74, 0.88)	3.45E-06
5738-25	SL003198	P24821	Tenascin	Tenascin	TNC	0.83 (0.77, 0.90)	4.02E-06
5688-65	SL012852	Q9NTU7	CBLN4	Cerebellin-4	CBLN4	1.20 (1.11, 1.30)	4.04E-06
19251-56	SL005269	P10124	Platelet proteoglycan	Serglycin	SRGN	0.83 (0.77, 0.90)	4.54E-06
15364-101	SL000275	P02654	Apo C-I	Apolipoprotein C-I	APOC1	1.21 (1.11, 1.31)	4.56E-06
6556-5	SL012863	Q9UJA9	ENPP5	Ectonucleotide pyrophosphatase/phosphodiesterase family member 5	ENPP5	1.22 (1.12, 1.32)	4.70E-06
3449-58	SL004876	P29622	Kallistatin	Kallistatin	SERPINA4	1.20 (1.11, 1.30)	4.77E-06
17692-2	SL006193	O00478	BT3A3	Butyrophilin subfamily 3 member A3	BTN3A3	0.83 (0.77, 0.90)	4.83E-06
9525-1	SL013388	Q13308	PTK7	Inactive tyrosine-protein kinase 7	PTK7	0.84 (0.77, 0.90)	4.92E-06
9341-1	SL014328	Q9GZP0	PDGFD	Platelet-derived growth factor D	PDGFD	0.83 (0.77, 0.90)	5.03E-06
15533-97	SL025926	P21757	Macrophage scavenger receptor:ECD	Macrophage scavenger receptor types I and II:Extracellular domain	MSR1	0.83 (0.77, 0.90)	5.34E-06
5129-12	SL005221	Q14162	SREC-I	Scavenger receptor class F member 1	SCARF1	0.83 (0.77, 0.90)	5.37E-06
19563-3	SL008781	Q9BYH1	SEZ6L	Seizure 6-like protein	SEZ6L	1.22 (1.12, 1.33)	5.55E-06
2692-74	SL002528	P14555	NPS-PLA2	Phospholipase A2, membrane associated	PLA2G2A	0.83 (0.76, 0.90)	5.58E-06
11516-7	SL006131	P07148	FABPL	Fatty acid-binding protein, liver	FABP1	0.83 (0.76, 0.90)	5.76E-06
15453-3	SL003022	P02760	a1-Microglobulin	Alpha-1-microglobulin	AMBP	0.83 (0.77, 0.90)	5.85E-06
8953-47	SL013046	P51858	HDGF	Hepatoma-derived growth factor	HDGF	0.83 (0.77, 0.90)	5.91E-06
2617-56	SL002519	P21860	ERBB3	Receptor tyrosine-protein kinase erbB-3	ERBB3	1.22 (1.12, 1.33)	5.93E-06
17327-3	SL017270	Q9BT09	CNPY3	Protein canopy homolog 3	CNPY3	0.83 (0.77, 0.90)	5.94E-06
15304-1	SL002648	Q06141	PAP1	Regenerating islet-derived protein 3-alpha	REG3A	0.83 (0.77, 0.90)	5.99E-06
4246-40	SL004154	P32004	NCAM-L1	Neural cell adhesion molecule L1	L1CAM	1.20 (1.11, 1.29)	6.20E-06
9580-5	SL005798	Q13753	Laminin gamma-2	Laminin subunit gamma-2	LAMC2	0.83 (0.76, 0.90)	6.32E-06
18901-26	SL021233	P0DMV9	HS71B	Heat shock 70 kDa protein 1B	HSPA1B	0.83 (0.77, 0.90)	6.53E-06
4811-33	SL004739	Q14624	ITI heavy chain H4	Inter-alpha-trypsin inhibitor heavy chain H4	ITIH4	0.83 (0.77, 0.90)	6.70E-06
7957-2	SL012750	Q8WXD2	SCG3	Secretogranin-3	SCG3	1.21 (1.11, 1.32)	7.18E-06
4968-50	SL008099	P40121	CAPG	Macrophage-capping protein	CAPG	0.83 (0.76, 0.90)	7.22E-06
3060-43	SL000325	P02748	C9	Complement component C9	C9	0.81 (0.74, 0.89)	7.91E-06
5315-22	SL000052	P45379	Troponin T	Troponin T, cardiac muscle	TNNT2	0.82 (0.75, 0.89)	7.98E-06
4467-49	SL005488	Q14515	SPARCL1	SPARC-like protein 1	SPARCL1	1.20 (1.11, 1.29)	8.34E-06
13565-2	SL003760	Q08999	p130	Retinoblastoma-like protein 2	RBL2	0.84 (0.77, 0.90)	8.48E-06
8469-41	SL000466	P18065	IGFBP-2	Insulin-like growth factor-binding protein 2	IGFBP2	0.81 (0.73, 0.89)	9.12E-06
19127-1	SL007954	O14558	HSPB6	Heat shock protein beta-6	HSPB6	0.83 (0.76, 0.90)	1.04E-05
10721-76	SL000451	P0DMV8	HSP 70	Heat shock 70 kDa protein 1A	HSPA1A	0.84 (0.77, 0.91)	1.07E-05
2643-57	SL004183	P22223	P-Cadherin	Cadherin-3	CDH3	1.19 (1.10, 1.29)	1.10E-05
3024-18	SL000250	P08697	a2-Antiplasmin	Alpha-2-antiplasmin	SERPINF2	1.20 (1.11, 1.31)	1.11E-05
5353-89	SL001990	P18510	IL-1Ra	Interleukin-1 receptor antagonist protein	IL1RN	0.83 (0.76, 0.90)	1.12E-05
6260-14	SL003198	P24821	Tenascin	Tenascin	TNC	0.84 (0.78, 0.91)	1.12E-05
8484-24	SL000498	P41159	Leptin	Leptin	LEP	1.34 (1.18, 1.53)	1.12E-05
5903-91	SL004899	P11142	HSP70 protein 8	Heat shock cognate 71 kDa protein	HSPA8	0.83 (0.77, 0.90)	1.21E-05
4152-58	SL000545	P03952	Prekallikrein	Plasma kallikrein	KLKB1	1.20 (1.11, 1.31)	1.22E-05
4413-3	SL001888	P03973	SLPI	Antileukoproteinase	SLPI	0.83 (0.77, 0.90)	1.23E-05
5632-6	SL012846	Q9NQ79	CRAC1	Cartilage acidic protein 1	CRTAC1	1.19 (1.10, 1.29)	1.24E-05
15515-2	SL000572	P0DJI8	SAA	Serum amyloid A-1 protein	SAA1	0.84 (0.77, 0.91)	1.27E-05
3348-49	SL003994	P13497	BMP-1	Bone morphogenetic protein 1	BMP1	1.19 (1.10, 1.29)	1.33E-05
10749-18	SL000451	P0DMV8	HSP 70	Heat shock 70 kDa protein 1A	HSPA1A	0.83 (0.77, 0.90)	1.39E-05
15449-33	SL010387	Q96H15	TIM-4	T-cell immunoglobulin and mucin domain-containing protein 4	TIMD4	0.84 (0.78, 0.91)	1.40E-05
4880-21	SL007756	Q9UK05	GDF2	Growth/differentiation factor 2	GDF2	1.20 (1.11, 1.31)	1.44E-05
11347-9	SL006113	P37837	Transaldolase	Transaldolase	TALDO1	0.84 (0.78, 0.91)	1.46E-05
3378-49	SL000064	P49862	Kallikrein 7	Kallikrein-7	KLK7	1.19 (1.10, 1.29)	1.47E-05
5628-21	SL012850	Q9NS98	SEM3G	Semaphorin-3G	SEMA3G	1.19 (1.10, 1.29)	1.54E-05
6296-36	SL017395	Q8WWZ8	OIT3	Oncoprotein-induced transcript 3 protein	OIT3	0.83 (0.76, 0.90)	1.54E-05
13392-13	SL008814	P05026	AT1B1	Sodium/potassium-transporting ATPase subunit beta-1	ATP1B1	1.20 (1.11, 1.31)	1.55E-05
5456-59	SL006694	Q96KN2	CNDP1	Beta-Ala-His dipeptidase	CNDP1	1.19 (1.10, 1.30)	1.59E-05
12831-21	SL015132	Q96BS2	TESC	Calcineurin B homologous protein 3	TESC	0.84 (0.78, 0.91)	1.60E-05
6276-16	SL005252	P09958	Furin	Furin	FURIN	0.83 (0.76, 0.90)	1.61E-05
16919-1	SL008480	P07108	ACBP	Acyl-CoA-binding protein	DBI	0.84 (0.78, 0.91)	1.63E-05
5000-52	SL006522	Q08380	LG3BP	Galectin-3-binding protein	LGALS3BP	0.84 (0.78, 0.91)	1.68E-05
10832-24	SL018597	Q9UBX8	B4GT6	Beta-1,4-galactosyltransferase 6	B4GALT6	1.20 (1.11, 1.31)	1.70E-05
19606-28	SL004084	Q14623	ihh	Indian hedgehog protein	IHH	1.19 (1.10, 1.29)	1.72E-05
2789-26	SL000525	P09237	MMP-7	Matrilysin	MMP7	0.84 (0.78, 0.91)	1.75E-05
8039-41	SL018368	Q8N128	F177A	Protein FAM177A1	FAM177A1	1.20 (1.10, 1.30)	1.78E-05
18893-26	SL009016	Q9Y653	GPR56	Adhesion G-protein coupled receptor G1	ADGRG1	0.84 (0.77, 0.91)	1.80E-05
5542-22	SL006397	O14786	NRP1	Neuropilin-1	NRP1	0.84 (0.77, 0.91)	1.80E-05
16060-99	SL008193	Q14112	NID2	Nidogen-2	NID2	0.85 (0.78, 0.91)	1.83E-05
15556-49	SL005393	P19961	Alpha-amylase 2B	Alpha-amylase 2B	AMY2B	1.20 (1.10, 1.30)	1.86E-05
15336-7	SL019976	Q8WWX9	SELM	Selenoprotein M	SELENOM	0.83 (0.77, 0.91)	1.93E-05
13624-17	SL020213	O95544	NADK	NAD kinase	NADK	0.83 (0.76, 0.90)	1.95E-05
10418-36	SL011111	Q86Y82	STX12	Syntaxin-12	STX12	0.84 (0.77, 0.91)	1.97E-05
8300-82	SL025958	O75381	PEX14:N-term	Peroxisomal membrane protein PEX14:N-term	PEX14	0.84 (0.77, 0.91)	1.98E-05
7113-1	SL018115	Q9HAV7	GRPE1	GrpE protein homolog 1, mitochondrial	GRPEL1	0.84 (0.78, 0.91)	2.03E-05
5669-26	SL012554	Q5JXA9	SIRB2	Signal-regulatory protein beta-2	SIRPB2	0.83 (0.76, 0.90)	2.12E-05
9263-57	SL008488	Q9HAT2	SIAE	Sialate O-acetylesterase	SIAE	0.84 (0.77, 0.91)	2.19E-05
9401-57	SL017497	Q86V40	CB089	Metalloprotease TIKI1	TRABD2A	0.84 (0.78, 0.91)	2.28E-05
5066-134	SL014270	Q08708	CLM6	CMRF35-like molecule 6	CD300C	0.84 (0.78, 0.91)	2.30E-05
2597-8	SL000002	P15692	VEGF	Vascular endothelial growth factor A	VEGFA	0.83 (0.76, 0.91)	2.66E-05
4721-54	SL006119	Q07654	TFF3	Trefoil factor 3	TFF3	0.84 (0.78, 0.91)	2.77E-05
2681-23	SL000441	P14210	HGF	Hepatocyte growth factor	HGF	0.82 (0.75, 0.90)	2.79E-05
19176-27	SL011300	Q9NUQ9	FA49B	Protein FAM49B	CYRIB	0.84 (0.78, 0.91)	2.81E-05
7141-21	SL015348	Q9UQ53	MGT4B	Alpha-1,3-mannosyl-glycoprotein 4-beta-N-acetylglucosaminyltransferase B	MGAT4B	1.19 (1.09, 1.28)	2.89E-05
9793-145	SL019123	Q8TDY8	IGDC4	Immunoglobulin superfamily DCC subclass member 4	IGDCC4	1.19 (1.10, 1.29)	2.94E-05
3487-32	SL003167	O43927	BLC	C-X-C motif chemokine 13	CXCL13	0.84 (0.77, 0.91)	3.00E-05
2743-5	SL005220	Q15465	Sonic Hedgehog	Sonic hedgehog protein	SHH	1.18 (1.09, 1.28)	3.13E-05
7145-1	SL006517	Q06033	ITIH3	Inter-alpha-trypsin inhibitor heavy chain H3	ITIH3	0.85 (0.78, 0.92)	3.20E-05
13492-44	SL005768	P38646	HSPA9B	Stress-70 protein, mitochondrial	HSPA9	0.85 (0.78, 0.92)	3.27E-05
2950-57	SL005171	P22692	IGFBP-4	Insulin-like growth factor-binding protein 4	IGFBP4	0.84 (0.77, 0.91)	3.33E-05
5744-12	SL017113	Q9BUN1	CA056	Protein MENT	MENT	1.18 (1.09, 1.28)	3.39E-05
13095-51	SL005357	P05451	PSP	Lithostathine-1-alpha	REG1A	0.84 (0.78, 0.91)	3.45E-05
5581-28	SL012486	Q08830	FGL1	Fibrinogen-like protein 1	FGL1	0.84 (0.78, 0.91)	3.47E-05
3044-3	SL003323	P55774	PARC	C-C motif chemokine 18	CCL18	0.85 (0.79, 0.92)	3.51E-05
9531-24	SL014572	O00453	LST1	Leukocyte-specific transcript 1 protein	LST1	0.85 (0.78, 0.92)	3.54E-05
15491-20	SL008437	Q9HCU0	CD248	Endosialin	CD248	1.18 (1.09, 1.28)	3.61E-05
18917-53	SL005382	P04746	Pancreatic alpha-amylase	Pancreatic alpha-amylase	AMY2A	1.19 (1.09, 1.29)	3.62E-05
17367-5	SL004916	P16949	Stathmin	Stathmin	STMN1	0.84 (0.78, 0.91)	3.67E-05
6425-87	SL007616	Q99542	MMP19	Matrix metalloproteinase-19	MMP19	0.84 (0.78, 0.91)	3.78E-05
4982-54	SL004458	P19957	Elafin	Elafin	PI3	0.84 (0.77, 0.91)	3.93E-05
15539-15	SL008760	Q96PX8	SLIK1	SLIT and NTRK-like protein 1	SLITRK1	1.20 (1.10, 1.31)	3.99E-05
4971-1	SL008380	Q9UBR2	CATZ	Cathepsin Z	CTSZ	0.85 (0.78, 0.92)	4.07E-05
16913-8	SL008937	O00584	RNT2	Ribonuclease T2	RNASET2	0.84 (0.78, 0.91)	4.10E-05
9751-72	SL004597	P67809	NSEP1	Nuclease-sensitive element-binding protein 1	YBX1	0.84 (0.77, 0.91)	4.12E-05
4673-13	SL000087	P05231	IL-6	Interleukin-6	IL6	0.84 (0.78, 0.92)	4.14E-05
10900-272	SL013230	Q93045	STMN2	Stathmin-2	STMN2	0.85 (0.78, 0.92)	4.35E-05
10424-31	SL015264	Q9NQX5	NPDC1	Neural proliferation differentiation and control protein 1	NPDC1	0.83 (0.77, 0.91)	4.37E-05
18871-24	SL020884	Q9BQI0	AIF1L	Allograft inflammatory factor 1-like	AIF1L	0.84 (0.78, 0.92)	4.40E-05
9876-20	SL004727	P09972	aldolase C	Fructose-bisphosphate aldolase C	ALDOC	1.19 (1.09, 1.29)	4.50E-05
2968-61	SL004686	O95150	TNFSF15	Tumor necrosis factor ligand superfamily member 15	TNFSF15	0.84 (0.77, 0.91)	4.54E-05
5107-7	SL005703	P46531	Notch 1	Neurogenic locus notch homolog protein 1	NOTCH1	1.18 (1.09, 1.28)	4.64E-05
16614-27	SL017248	Q2MKA7	RSPO1	R-spondin-1	RSPO1	0.83 (0.75, 0.91)	4.94E-05
15545-13	SL004720	P63098	Calcineurin B a	Calcineurin subunit B type 1	PPP3R1	0.85 (0.78, 0.92)	4.98E-05
13113-7	SL002688	P10451	Osteopontin	Osteopontin	SPP1	0.84 (0.77, 0.91)	5.16E-05
2652-15	SL002506	Q03405	suPAR	Urokinase plasminogen activator surface receptor	PLAUR	0.84 (0.78, 0.92)	5.32E-05
12546-1	SL014839	P53814	SMTN	Smoothelin	SMTN	0.85 (0.79, 0.92)	5.36E-05
8900-28	SL007582	Q92859	NEO1	Neogenin	NEO1	1.17 (1.09, 1.27)	5.38E-05
4541-49	SL014092	Q4KMG0	CDON	Cell adhesion molecule-related/down-regulated by oncogenes	CDON	1.18 (1.09, 1.27)	5.57E-05
8006-12	SL018358	Q9NXW2	DJB12	DnaJ homolog subfamily B member 12	DNAJB12	0.84 (0.77, 0.91)	5.68E-05
3503-4	SL003179	P56199|P05556	Integrin a1b1	Integrin alpha-I: beta-1 complex	ITGA1|ITGB1	0.85 (0.79, 0.92)	5.78E-05
3213-65	SL000640	P14543	Nidogen	Nidogen-1	NID1	0.84 (0.78, 0.92)	5.86E-05
7955-195	SL004710	P19827	ITI heavy chain H1	Inter-alpha-trypsin inhibitor heavy chain H1	ITIH1	1.17 (1.08, 1.27)	5.91E-05
12370-30	SL006348	Q13790	Apo F	Apolipoprotein F	APOF	0.84 (0.77, 0.91)	6.13E-05
17712-7	SL013082	Q13907	IDI1	Isopentenyl-diphosphate Delta-isomerase 1	IDI1	0.85 (0.79, 0.92)	6.28E-05
6289-78	SL017400	Q6ZRI8	RHG36	Rho GTPase-activating protein 36	ARHGAP36	0.85 (0.78, 0.92)	6.59E-05
18832-65	SL021544	P0DJI9	SAA2	Serum amyloid A-2 protein	SAA2	0.85 (0.78, 0.92)	6.75E-05
4192-10	SL008039	P14550	AK1A1	Alcohol dehydrogenase [NADP(+)]	AKR1A1	0.85 (0.79, 0.92)	6.95E-05
8099-42	SL009401	Q9BUD6	SPON2	Spondin-2	SPON2	0.86 (0.79, 0.92)	7.05E-05
10627-87	SL007366	Q06481	APLP2	Amyloid-like protein 2	APLP2	0.85 (0.79, 0.92)	7.16E-05
7179-69	SL008999	O94856	NFASC	Neurofascin	NFASC	0.85 (0.78, 0.92)	7.22E-05
6506-54	SL010847	P49755	TMEDA	Transmembrane emp24 domain-containing protein 10	TMED10	0.85 (0.78, 0.92)	7.29E-05
2571-12	SL000045	P17936	IGFBP-3	Insulin-like growth factor-binding protein 3	IGFBP3	1.19 (1.09, 1.30)	7.57E-05
17456-53	SL010628	Q8NBJ4	GOLM1	Golgi membrane protein 1	GOLM1	0.85 (0.79, 0.92)	7.77E-05
3040-59	SL000519	P10147	MIP-1a	C-C motif chemokine 3	CCL3	0.85 (0.79, 0.92)	7.79E-05
2614-28	SL004140	P52798	Ephrin-A4	Ephrin-A4	EFNA4	0.84 (0.76, 0.91)	7.83E-05
6304-8	SL012815	Q9BXJ1	C1QT1	Complement C1q tumor necrosis factor-related protein 1	C1QTNF1	0.85 (0.79, 0.92)	7.85E-05
16612-28	SL020764	O75056	SDC3	Syndecan-3	SDC3	1.17 (1.08, 1.27)	7.86E-05
18315-38	SL015136	Q96DX8	RTP4	Receptor-transporting protein 4	RTP4	0.86 (0.79, 0.93)	8.00E-05
15386-7	SL005086	P15090	FABPA	Fatty acid-binding protein, adipocyte	FABP4	0.83 (0.76, 0.91)	8.05E-05
4337-49	SL000051	P02741	CRP	C-reactive protein	CRP	0.85 (0.79, 0.92)	8.11E-05
6049-64	SL006532	Q13332	PTPRS	Receptor-type tyrosine-protein phosphatase S	PTPRS	1.17 (1.08, 1.27)	8.30E-05
6904-14	SL018013	O43300	LRRT2	Leucine-rich repeat transmembrane neuronal protein 2	LRRTM2	1.18 (1.09, 1.29)	8.59E-05
5272-55	SL025981	P29353	SHC1:SH2	SHC-transforming protein 1:Src Homology domain	SHC1	0.86 (0.79, 0.93)	8.69E-05
10514-5	SL005360	P41222	PGD2 synthase	Prostaglandin-H2 D-isomerase	PTGDS	0.84 (0.78, 0.92)	8.80E-05
3317-33	SL004860	O43464	HTRA2	Serine protease HTRA2, mitochondrial	HTRA2	0.85 (0.79, 0.92)	9.33E-05
9971-5	SL019222	Q7Z408	CSMD2	CUB and sushi domain-containing protein 2	CSMD2	0.85 (0.79, 0.92)	9.88E-05
9199-6	SL018946	P60604	UB2G2	Ubiquitin-conjugating enzyme E2 G2	UBE2G2	0.85 (0.79, 0.92)	0.000104829
4155-3	SL003198	P24821	Tenascin	Tenascin	TNC	0.86 (0.79, 0.93)	0.000105322
8299-66	SL018438	P59901	LIRA4	Leukocyte immunoglobulin-like receptor subfamily A member 4	LILRA4	1.16 (1.08, 1.26)	0.000106094
7140-1	SL012410	P08217	ELA2A	Chymotrypsin-like elastase family member 2A	CELA2A	1.17 (1.08, 1.26)	0.000106634
8235-48	SL007079	P05060	SCG1	Secretogranin-1	CHGB	0.85 (0.78, 0.92)	0.000108451
8274-64	SL006066	O15400	Syntaxin-7	Syntaxin-7	STX7	0.86 (0.79, 0.93)	0.000108748
16865-62	SL013228	Q92804	RBP56	TATA-binding protein-associated factor 2N	TAF15	0.86 (0.79, 0.93)	0.000112733
3320-49	SL005087	Q16270	IGFBP-7	Insulin-like growth factor-binding protein 7	IGFBP7	0.86 (0.79, 0.93)	0.000113072
3175-51	SL006610	Q76LX8	ATS13	A disintegrin and metalloproteinase with thrombospondin motifs 13	ADAMTS13	1.17 (1.08, 1.27)	0.000113358
16770-3	SL012438	P48304	REG1B	Lithostathine-1-beta	REG1B	0.85 (0.79, 0.92)	0.000113428
11592-1	SL011997	Q15717	ELAV1	ELAV-like protein 1	ELAVL1	0.85 (0.78, 0.92)	0.000114204
4437-56	SL014028	O75356	ENTP5	Ectonucleoside triphosphate diphosphohydrolase 5	ENTPD5	1.17 (1.08, 1.26)	0.000114386
5355-69	SL004648	O43557	LIGHT	Tumor necrosis factor ligand superfamily member 14	TNFSF14	0.84 (0.77, 0.92)	0.000114605
2612-5	SL004759	P55010	eIF-5	Eukaryotic translation initiation factor 5	EIF5	0.85 (0.79, 0.92)	0.000115405
3350-53	SL010491	Q9UQM7	CAMK2A	Calcium/calmodulin-dependent protein kinase type II subunit alpha	CAMK2A	0.86 (0.79, 0.93)	0.00011663
4976-57	SL013240	P46108	CRK	Adapter molecule crk	CRK	0.86 (0.79, 0.93)	0.000125775
6315-58	SL017411	Q6P4A8	PLBL1	Phospholipase B-like 1	PLBD1	0.86 (0.79, 0.93)	0.000127941
6290-3	SL012625	Q765I0	UTS2B	Urotensin-2B	UTS2B	0.85 (0.78, 0.92)	0.000136371
9171-11	SL016969	P50461	CSRP3	Cysteine and glycine-rich protein 3	CSRP3	0.86 (0.79, 0.93)	0.000137372
13126-52	SL008631	Q02487	DSC2	Desmocollin-2	DSC2	0.85 (0.78, 0.93)	0.000138387
12466-7	SL008019	P09651	ROA1	Heterogeneous nuclear ribonucleoprotein A1	HNRNPA1	0.86 (0.80, 0.93)	0.000138606
10737-96	SL005397	P30740	Serpin B1	Leukocyte elastase inhibitor	SERPINB1	0.86 (0.79, 0.93)	0.000139291
5351-52	SL004891	P22626	hnRNP A2/B1	Heterogeneous nuclear ribonucleoproteins A2/B1	HNRNPA2B1	0.86 (0.79, 0.93)	0.000144899
5703-26	SL017108	Q99784	NOE1	Noelin	OLFM1	0.85 (0.78, 0.92)	0.00014565
9595-11	SL019028	O60909	B4GT2	Beta-1,4-galactosyltransferase 2	B4GALT2	1.17 (1.08, 1.28)	0.000146592
3894-15	SL005629	Q9UJ70	NAGK	N-acetyl-D-glucosamine kinase	NAGK	0.86 (0.79, 0.93)	0.00014829
4588-1	SL011499	P01298	PH	Pancreatic hormone	PPY	0.86 (0.79, 0.93)	0.000150547
11646-4	SL005434	Q7L1S5	Carbohydrate sulfotransferase 9	Carbohydrate sulfotransferase 9	CHST9	0.86 (0.79, 0.93)	0.00015329
8309-12	SL008798	Q12794	HYAL1	Hyaluronidase-1	HYAL1	1.16 (1.08, 1.26)	0.000153464
17161-1	SL016423	P39656	OST48	Dolichyl-diphosphooligosaccharide--protein glycosyltransferase 48 kDa subunit	DDOST	0.86 (0.79, 0.93)	0.000154083
12436-84	SL005847	P78417	GST omega-1	Glutathione S-transferase omega-1	GSTO1	0.86 (0.79, 0.93)	0.000154414
7167-102	SL007733	Q9P0L0	VAPA	Vesicle-associated membrane protein-associated protein A	VAPA	0.86 (0.80, 0.93)	0.000155149
12612-37	SL008624	P20618	PSB1	Proteasome subunit beta type-1	PSMB1	0.86 (0.79, 0.93)	0.000158775
12677-164	SL006530	Q13045	FLII	Protein flightless-1 homolog	FLII	0.86 (0.80, 0.93)	0.000160883
13124-20	SL018587	Q6UXK2	ISLR2	Immunoglobulin superfamily containing leucine-rich repeat protein 2	ISLR2	1.16 (1.08, 1.26)	0.000161712
14083-25	SL020314	P49903	SPS1	Selenide, water dikinase 1	SEPHS1	0.86 (0.80, 0.93)	0.000166496
7999-23	SL010371	P49961	CD39	Ectonucleoside triphosphate diphosphohydrolase 1	ENTPD1	0.86 (0.79, 0.93)	0.000170092
7110-2	SL011305	Q9UBS4	DJB11	DnaJ homolog subfamily B member 11	DNAJB11	0.86 (0.80, 0.93)	0.000173009
8975-26	SL018831	Q92600	RCD1	Cell differentiation protein RCD1 homolog	CNOT9	0.86 (0.80, 0.93)	0.00017695
12517-52	SL003787	O14737	TFAR19	Programmed cell death protein 5	PDCD5	0.86 (0.80, 0.93)	0.000177741
3396-54	SL000565	P00797	Renin	Renin	REN	0.86 (0.79, 0.93)	0.000178477
3419-49	SL010493	Q13557	CAMK2D	Calcium/calmodulin-dependent protein kinase type II subunit delta	CAMK2D	0.86 (0.80, 0.93)	0.000179965
16785-45	SL004530	Q01523	HD-5	Defensin-5	DEFA5	0.86 (0.80, 0.93)	0.00018016
14326-4	SL006253	P51965	UB2E1	Ubiquitin-conjugating enzyme E2 E1	UBE2E1	0.86 (0.80, 0.93)	0.000180249
10866-60	SL018833	Q6IN85	P4R3A	Serine/threonine-protein phosphatase 4 regulatory subunit 3A	PPP4R3A	0.86 (0.80, 0.93)	0.00018263
3623-84	SL007059	O95711	LY86	Lymphocyte antigen 86	LY86	0.85 (0.78, 0.92)	0.000183542
7244-16	SL008385	Q9H665	TM149	IGF-like family receptor 1	IGFLR1	0.86 (0.79, 0.93)	0.0001863
13676-46	SL001933	P09529	Inhibin bB chain	Inhibin beta B chain	INHBB	0.86 (0.79, 0.93)	0.000189234
13720-95	SL004008	P24158	Proteinase-3	Myeloblastin	PRTN3	0.87 (0.80, 0.93)	0.000190837
15480-2	SL018020	O95498	VNN2	Vascular non-inflammatory molecule 2	VNN2	0.86 (0.80, 0.93)	0.000192888
9942-2	SL019191	Q9UKK6	NXT1	NTF2-related export protein 1	NXT1	0.84 (0.77, 0.92)	0.000195504
5437-63	SL001774	P05413	FABP	Fatty acid-binding protein, heart	FABP3	0.83 (0.75, 0.91)	0.000199669
3026-5	SL000338	P20810	Calpastatin	Calpastatin	CAST	1.16 (1.07, 1.25)	0.000205599
6280-11	SL016388	O95206	PCDH8	Protocadherin-8	PCDH8	0.86 (0.80, 0.93)	0.000212391
7131-207	SL003198	P24821	Tenascin	Tenascin	TNC	0.87 (0.80, 0.93)	0.000218581
9831-12	SL015343	Q9UN86	G3BP2	Ras GTPase-activating protein-binding protein 2	G3BP2	0.86 (0.80, 0.93)	0.000218587
9913-4	SL011627	Q9P2E9	RRBP1	Ribosome-binding protein 1	RRBP1	0.86 (0.80, 0.93)	0.000233379
5242-37	SL007237	P45985	MP2K4	Dual specificity mitogen-activated protein kinase kinase 4	MAP2K4	1.15 (1.07, 1.25)	0.00023353
4883-56	SL000021	P01308	Insulin	Insulin	INS	0.86 (0.79, 0.93)	0.000238368
14054-17	SL004151	Q13261	IL-15 Ra	Interleukin-15 receptor subunit alpha	IL15RA	0.86 (0.79, 0.93)	0.000239246
11089-7	SL000459	P01876|P01877	IgA	Immunoglobulin A	IGHA1|IGHA2	0.86 (0.80, 0.93)	0.000242304
19243-2	SL011692	Q9UHV9	PFD2	Prefoldin subunit 2	PFDN2	0.85 (0.78, 0.93)	0.000246267
2797-56	SL000020	P04114	Apo B	Apolipoprotein B	APOB	1.15 (1.07, 1.25)	0.00026572
13118-5	SL011888	Q9H4F8	SMOC1	SPARC-related modular calcium-binding protein 1	SMOC1	0.85 (0.77, 0.93)	0.000273186
6274-15	SL017404	Q2TBF2	WSCD2	WSC domain-containing protein 2	WSCD2	0.87 (0.80, 0.94)	0.000277346
8225-86	SL007179	P29323	EPHB2	Ephrin type-B receptor 2	EPHB2	0.86 (0.79, 0.93)	0.000282068
14324-52	SL005089	Q9UQE7	CSPG6	Structural maintenance of chromosomes protein 3	SMC3	0.86 (0.80, 0.94)	0.000282675
17512-2	SL007402	Q13287	NMI	N-myc-interactor	NMI	0.87 (0.80, 0.94)	0.000294
9886-28	SL013824	Q13426	XRCC4	DNA repair protein XRCC4	XRCC4	0.86 (0.79, 0.93)	0.000301317
5803-24	SL003362	P01024	C3d	Complement C3d fragment	C3	0.87 (0.80, 0.94)	0.000301715
5316-54	SL000558	P00734	Prothrombin	Prothrombin	F2	1.15 (1.07, 1.24)	0.000302262
12479-50	SL014768	P31321	KAP1	cAMP-dependent protein kinase type I-beta regulatory subunit	PRKAR1B	0.87 (0.80, 0.94)	0.000307137
11263-57	SL019372	P31415	CASQ1	Calsequestrin-1	CASQ1	1.15 (1.07, 1.25)	0.000309034
3050-7	SL000017	P04275	vWF	von Willebrand factor	VWF	0.87 (0.81, 0.94)	0.000312628
9482-110	SL019017	Q9BW91	NUDT9	ADP-ribose pyrophosphatase, mitochondrial	NUDT9	0.86 (0.79, 0.93)	0.000313585
10575-31	SL018139	Q9UHX1	PUF60	Poly(U)-binding-splicing factor PUF60	PUF60	0.87 (0.80, 0.94)	0.000314397
13093-6	SL005430	Q8WVN6	SECTM1	Secreted and transmembrane protein 1	SECTM1	0.86 (0.79, 0.93)	0.000321408
7933-75	SL018350	Q9P0K1	ADA22	Disintegrin and metalloproteinase domain-containing protein 22	ADAM22	1.16 (1.07, 1.25)	0.00032399
18909-11	SL019371	Q96B26	EXOS8	Exosome complex component RRP43	EXOSC8	0.86 (0.80, 0.94)	0.000326074
10365-132	SL005184	P29460|Q9NPF7	IL-23	Interleukin-23	IL12B|IL23A	0.86 (0.80, 0.94)	0.00032768
7863-50	SL008875	O00264	PGRC1	Membrane-associated progesterone receptor component 1	PGRMC1	0.87 (0.80, 0.94)	0.000331638
18381-16	SL004755	P05091	ALDH-E2	Aldehyde dehydrogenase, mitochondrial	ALDH2	0.86 (0.80, 0.94)	0.000332537
6213-10	SL017263	Q6NT52	CGB2	Choriogonadotropin subunit beta variant 2	CGB2	0.87 (0.81, 0.94)	0.000340161
15540-6	SL000649	P08670	Vimentin	Vimentin	VIM	0.86 (0.79, 0.94)	0.000341559
18220-141	SL013277	Q9HD15	SRA1	Steroid receptor RNA activator 1	SRA1	0.86 (0.80, 0.94)	0.000347844
13381-49	SL008831	P15291	B4GT1	Beta-1,4-galactosyltransferase 1	B4GALT1	0.86 (0.79, 0.93)	0.000348408
3280-49	SL004661	P16112	Aggrecan	Aggrecan core protein	ACAN	1.16 (1.07, 1.27)	0.000354917
2837-3	SL000134	P08581	Met	Hepatocyte growth factor receptor	MET	1.16 (1.07, 1.25)	0.000356137
13119-26	SL004467	Q9UK55	protein Z inhibitor	Protein Z-dependent protease inhibitor	SERPINA10	1.15 (1.07, 1.25)	0.000356569
3351-1	SL010492	Q13554	CAMK2B	Calcium/calmodulin-dependent protein kinase type II subunit beta	CAMK2B	0.87 (0.81, 0.94)	0.000361673
14133-93	SL000145	P27930	IL-1 sRII	Interleukin-1 receptor type 2	IL1R2	1.15 (1.07, 1.25)	0.000361763
6398-12	SL017422	P36776	LONM	Lon protease homolog, mitochondrial	LONP1	0.87 (0.80, 0.94)	0.000378628
3622-33	SL008909	Q99538	LGMN	Legumain	LGMN	0.86 (0.80, 0.94)	0.000384181
8890-9	SL018697	Q14DG7	T132B	Transmembrane protein 132B	TMEM132B	1.17 (1.07, 1.27)	0.000395625
16536-3	SL006117	P17096	HMGA1	High mobility group protein HMG-I/HMG-Y	HMGA1	0.86 (0.79, 0.93)	0.000406829
6257-56	SL012800	Q99674	CGRE1	Cell growth regulator with EF hand domain protein 1	CGREF1	0.86 (0.79, 0.94)	0.000411888
7219-152	SL000451	P0DMV8	HSP 70	Heat shock 70 kDa protein 1A	HSPA1A	0.86 (0.80, 0.94)	0.000424937
13482-14	SL020129	A5YKK6	CNOT1	CCR4-NOT transcription complex subunit 1	CNOT1	0.87 (0.80, 0.94)	0.00043316
4763-31	SL004742	P43652	Afamin	Afamin	AFM	1.16 (1.07, 1.26)	0.000444121
9282-12	SL009427	P16562	CRIS2	Cysteine-rich secretory protein 2	CRISP2	1.17 (1.07, 1.28)	0.000450868
14124-6	SL004843	O43921	Ephrin-A2	Ephrin-A2	EFNA2	0.86 (0.80, 0.94)	0.0004685
17804-102	SL008550	Q9NVS9	PNPO	Pyridoxine-5'-phosphate oxidase	PNPO	0.87 (0.80, 0.94)	0.000473244
13460-4	SL012363	O15335	CHAD	Chondroadherin	CHAD	1.15 (1.06, 1.24)	0.000479332
2765-4	SL021043	O95390|O14793	GDF-11/8	Growth/differentiation factor 11/8	GDF11|MSTN	1.16 (1.07, 1.26)	0.000479882
18935-14	SL004493	O60602	TLR5	Toll-like receptor 5	TLR5	0.87 (0.80, 0.94)	0.000483341
15295-81	SL025883	P01344	IGF-II:Mature	Insulin-like growth factor II:Mature	IGF2	1.15 (1.06, 1.24)	0.000483992
3000-66	SL004516	P11226	MBL	Mannose-binding protein C	MBL2	0.87 (0.81, 0.94)	0.000486047
12812-25	SL009425	P14621	ACYP2	Acylphosphatase-2	ACYP2	0.87 (0.80, 0.94)	0.000490658
13477-65	SL007448	Q15722	LT4R1	Leukotriene B4 receptor 1	LTB4R	0.87 (0.81, 0.94)	0.000494937
3352-80	SL010288	P23280	Carbonic anhydrase 6	Carbonic anhydrase 6	CA6	1.15 (1.06, 1.25)	0.000511681
17766-5	SL004552	P14598	NCF-1	Neutrophil cytosol factor 1	NCF1	0.87 (0.81, 0.94)	0.000512097
15514-26	SL001814	P06276	Pseudocholinesterase	Cholinesterase	BCHE	1.15 (1.06, 1.24)	0.000519326
8428-102	SL009074	Q9P121	NTRI	Neurotrimin	NTM	1.16 (1.07, 1.26)	0.000523499
19257-11	SL010965	P09496	CLCA	Clathrin light chain A	CLTA	0.87 (0.81, 0.94)	0.000537072
11278-4	SL009488	P13942	COL11A2	Collagen alpha-2(XI) chain	COL11A2	1.15 (1.06, 1.24)	0.000554577
6555-58	SL005295	Q9UJZ1	Stomatin-like protein 2	Stomatin-like protein 2, mitochondrial	STOML2	1.15 (1.06, 1.24)	0.000554729
5131-15	SL004863	Q9NS68	TAJ	Tumor necrosis factor receptor superfamily member 19	TNFRSF19	0.87 (0.80, 0.94)	0.000562934
15370-5	SL012877	Q9Y3E2	BOLA1	BolA-like protein 1	BOLA1	0.87 (0.80, 0.94)	0.00056736
10557-6	SL018003	Q8N6K0	TEX29	Testis-expressed sequence 29 protein	TEX29	0.87 (0.80, 0.94)	0.000573026
3292-75	SL010450	P09326	CD48	CD48 antigen	CD48	0.87 (0.80, 0.94)	0.000576755
5730-60	SL004000	O95715	BRAK	C-X-C motif chemokine 14	CXCL14	0.87 (0.80, 0.94)	0.00058044
2826-53	SL004644	Q92838	EDA	Ectodysplasin-A, secreted form	EDA	1.15 (1.06, 1.25)	0.000583473
9244-27	SL012440	P50897	PPT1	Palmitoyl-protein thioesterase 1	PPT1	0.87 (0.81, 0.94)	0.000584446
4284-18	SL011535	Q14498	RBM39	RNA-binding protein 39	RBM39	0.87 (0.80, 0.94)	0.000596046
15462-28	SL007072	P01732	CD8A	T-cell surface glycoprotein CD8 alpha chain	CD8A	0.87 (0.81, 0.94)	0.000605235
3132-1	SL004486	P49767	VEGF-C	Vascular endothelial growth factor C	VEGFC	0.87 (0.80, 0.94)	0.000606047
10754-113	SL005237	Q9HC23	Prokineticin-2	Prokineticin-2	PROK2	0.87 (0.81, 0.94)	0.000611957
12478-15	SL008862	P62888	RL30	60S ribosomal protein L30	RPL30	0.87 (0.81, 0.94)	0.000618022
7810-20	SL005573	Q9BXJ0	C1QTNF5	Complement C1q tumor necrosis factor-related protein 5	C1QTNF5	1.15 (1.06, 1.24)	0.000619324
12800-5	SL019890	P59282	TPPP2	Tubulin polymerization-promoting protein family member 2	TPPP2	1.15 (1.06, 1.24)	0.000621161
4878-3	SL000360	P00742	Coagulation Factor X	Coagulation Factor X	F10	1.15 (1.06, 1.25)	0.000635132
13666-222	SL010449	Q9NS85	Carbonic Anhydrase X	Carbonic anhydrase-related protein 10	CA10	1.15 (1.06, 1.24)	0.000636349
3461-58	SL009089	Q96GW7	PGCB	Brevican core protein	BCAN	1.15 (1.06, 1.24)	0.000639094
15576-158	SL003107	P12724	ECP	Eosinophil cationic protein	RNASE3	0.87 (0.81, 0.94)	0.000641934
12620-3	SL011301	Q9NVA2	Septin-11	Septin-11	SEPTIN11	0.87 (0.81, 0.94)	0.000644534
9118-7	SL018816	Q9BQI7	PSD2	PH and SEC7 domain-containing protein 2	PSD2	1.14 (1.06, 1.24)	0.000660152
11643-73	SL019554	Q8TDB6	DTX3L	E3 ubiquitin-protein ligase DTX3L	DTX3L	0.87 (0.80, 0.94)	0.000663897
3311-27	SL008609	O75015	FCG3B	Low affinity immunoglobulin gamma Fc region receptor III-B	FCGR3B	0.88 (0.81, 0.95)	0.000667537
3073-51	SL002508	O95998	IL-18 BPa	Interleukin-18-binding protein	IL18BP	0.87 (0.80, 0.94)	0.000671412
6990-44	SL017996	Q9HCN8	SDF2L	Stromal cell-derived factor 2-like protein 1	SDF2L1	0.86 (0.79, 0.94)	0.000678981
16305-10	SL025810	P55287	Cadherin-11:ECD	Cadherin-11:Extracellular domain	CDH11	0.87 (0.80, 0.94)	0.000710744
13573-5	SL004616	O15145	p21-ARC	Actin-related protein 2/3 complex subunit 3	ARPC3	0.87 (0.80, 0.94)	0.000716645
12627-97	SL019821	O95352	ATG7	Ubiquitin-like modifier-activating enzyme ATG7	ATG7	0.87 (0.80, 0.94)	0.000717417
12488-9	SL015331	Q9ULC4	MCTS1	Malignant T-cell-amplified sequence 1	MCTS1	0.87 (0.81, 0.94)	0.000719355
2813-11	SL006924	O00253	ART	Agouti-related protein	AGRP	0.87 (0.80, 0.94)	0.000734836
10600-24	SL017410	O14967	CLGN	Calmegin	CLGN	1.14 (1.06, 1.23)	0.000745118
5011-11	SL003685	P43490	PBEF	Nicotinamide phosphoribosyltransferase	NAMPT	1.14 (1.06, 1.23)	0.000749492
13098-93	SL003320	O43915	VEGF-D	Vascular endothelial growth factor D	VEGFD	0.87 (0.80, 0.94)	0.000755725
8323-163	SL006119	Q07654	TFF3	Trefoil factor 3	TFF3	0.87 (0.81, 0.95)	0.000763543
11104-13	SL003340	P36222	YKL-40	Chitinase-3-like protein 1	CHI3L1	0.88 (0.81, 0.95)	0.000765265
13733-5	SL004250	P29460	IL-12 p40	Interleukin-12 subunit beta	IL12B	0.87 (0.81, 0.94)	0.000777011
3232-28	SL004118	P13686	TrATPase	Tartrate-resistant acid phosphatase type 5	ACP5	1.14 (1.06, 1.24)	0.00077733
7948-129	SL010876	A6NH11	GLTD2	Glycolipid transfer protein domain-containing protein 2	GLTPD2	1.16 (1.06, 1.26)	0.000780689
6255-74	SL012795	Q96SM3	CPXM1	Probable carboxypeptidase X1	CPXM1	0.88 (0.81, 0.95)	0.000789192
10907-116	SL009074	Q9P121	NTRI	Neurotrimin	NTM	1.15 (1.06, 1.25)	0.000799787
15331-47	SL013819	Q09028	RBBP4	Histone-binding protein RBBP4	RBBP4	0.87 (0.81, 0.95)	0.000804234
18172-71	SL021360	Q9Y294	ASF1A	Histone chaperone ASF1A	ASF1A	0.87 (0.80, 0.94)	0.00080493
10560-1	SL025895	Q9NQX7	ITM2C:N-term	Integral membrane protein 2C:N-term	ITM2C	1.15 (1.06, 1.24)	0.000821885
6107-3	SL012871	Q9UNI1	ELA1	Chymotrypsin-like elastase family member 1	CELA1	0.88 (0.81, 0.95)	0.000823901
11614-29	SL013071	P84090	ERH	Enhancer of rudimentary homolog	ERH	0.88 (0.81, 0.95)	0.00083063
5468-67	SL011068	Q8NAC3	IL-17 RC	Interleukin-17 receptor C	IL17RC	0.87 (0.80, 0.94)	0.000832162
4866-59	SL004160	Q16620	TrkB	BDNF/NT-3 growth factors receptor	NTRK2	1.14 (1.06, 1.24)	0.000853538
2333-72	SL000584	P01137	TGF-b1	Transforming growth factor beta-1	TGFB1	0.87 (0.80, 0.94)	0.000853932
2778-10	SL004347	Q9GZX6	IL-22	Interleukin-22	IL22	0.87 (0.80, 0.94)	0.000862529
12341-8	SL007465	Q16828	DUS6	Dual specificity protein phosphatase 6	DUSP6	0.87 (0.80, 0.94)	0.000880174
14208-3	SL019932	Q96R05	RET7	Retinoid-binding protein 7	RBP7	0.88 (0.81, 0.95)	0.000883621
8925-25	SL018712	Q7LG56	RIR2B	Ribonucleoside-diphosphate reductase subunit M2 B	RRM2B	0.88 (0.81, 0.95)	0.000888687
6947-4	SL009530	Q9Y274	SIA10	Type 2 lactosamine alpha-2,3-sialyltransferase	ST3GAL6	1.15 (1.06, 1.25)	0.000910013
19241-31	SL005353	P82980	RBP-III	Retinol-binding protein 5	RBP5	0.87 (0.80, 0.95)	0.000916421
7186-111	SL018100	Q13277	STX3	Syntaxin-3	STX3	0.86 (0.79, 0.94)	0.000931803
6326-20	SL003996	P12644	BMP-4	Bone morphogenetic protein 4	BMP4	0.88 (0.81, 0.95)	0.000941205
9321-400	SL007093	P08949	NMB	Neuromedin-B	NMB	0.87 (0.80, 0.94)	0.00096895
19293-6	SL012994	O75436	VP26A	Vacuolar protein sorting-associated protein 26A	VPS26A	0.88 (0.81, 0.95)	0.000970386
16749-79	SL005151	P55107	BMP-3b	Growth/differentiation factor 10	GDF10	1.14 (1.05, 1.23)	0.000973431
19437-61	SL021823	P15692	L-VEGF165	Isoform L-VEGF165	VEGFA	0.88 (0.81, 0.95)	0.000996583
13691-10	SL020232	Q8N695	SC5A8	Sodium-coupled monocarboxylate transporter 1	SLC5A8	1.14 (1.05, 1.23)	0.00103403
14011-17	SL004809	P31949	S100A11	Protein S100-A11	S100A11	0.88 (0.81, 0.95)	0.00103835
5675-6	SL003198	P24821	Tenascin	Tenascin	TNC	0.88 (0.82, 0.95)	0.00106927
6941-11	SL012704	Q8NBK3	SUMF1	Sulfatase-modifying factor 1	SUMF1	0.88 (0.81, 0.95)	0.00107993
8250-2	SL008899	Q12913	PTPRJ	Receptor-type tyrosine-protein phosphatase eta	PTPRJ	1.15 (1.06, 1.25)	0.00108602
6281-51	SL017399	Q16842	SIA4B	CMP-N-acetylneuraminate-beta-galactosamide-alpha-2,3-sialyltransferase 2	ST3GAL2	0.87 (0.81, 0.95)	0.00108794
11438-6	SL019476	P25686	DNJB2	DnaJ homolog subfamily B member 2	DNAJB2	0.88 (0.81, 0.95)	0.00109234
19266-35	SL013328	Q13283	G3BP1	Ras GTPase-activating protein-binding protein 1	G3BP1	0.88 (0.81, 0.95)	0.0010955
3710-49	SL000268	P00747	Angiostatin	Angiostatin	PLG	1.14 (1.05, 1.24)	0.00111034
19568-17	SL001775	P40933	IL-15	Interleukin-15	IL15	0.87 (0.80, 0.94)	0.00111544
4911-49	SL003643	P09211	Glutathione S-transferase Pi	Glutathione S-transferase P	GSTP1	0.88 (0.81, 0.95)	0.00111643
19130-81	SL013044	P50452	SPB8	Serpin B8	SERPINB8	0.87 (0.80, 0.95)	0.00112402
3344-60	SL000272	P01008	Antithrombin III	Antithrombin-III	SERPINC1	1.14 (1.05, 1.24)	0.00112415
6384-19	SL012661	Q8IUB2	WFDC3	WAP four-disulfide core domain protein 3	WFDC3	0.88 (0.81, 0.95)	0.00113956
5707-55	SL013780	P41970	ELK3	ETS domain-containing protein Elk-3	ELK3	0.88 (0.81, 0.95)	0.00114035
7787-25	SL018231	A6NI73	LIRA5	Leukocyte immunoglobulin-like receptor subfamily A member 5	LILRA5	0.88 (0.81, 0.95)	0.00117278
17751-68	SL020925	P53674	CRBB1	Beta-crystallin B1	CRYBB1	0.88 (0.81, 0.95)	0.00119314
17348-5	SL018443	P57105	SYJ2B	Synaptojanin-2-binding protein	SYNJ2BP	0.87 (0.81, 0.95)	0.0012034
18348-89	SL008192	Q14103	HNRPD	Heterogeneous nuclear ribonucleoprotein D0	HNRNPD	0.88 (0.81, 0.95)	0.00121589
9808-41	SL019134	Q9UPQ9	TNR6B	Trinucleotide repeat-containing gene 6B protein	TNRC6B	0.87 (0.80, 0.95)	0.00125526
18231-147	SL009416	Q9UKY0	PRND	Prion-like protein doppel	PRND	1.14 (1.05, 1.23)	0.00125593
5698-60	SL005005	P22105	Tenascin-X	Tenascin-X	TNXB	1.14 (1.05, 1.23)	0.0012672
6440-31	SL012493	Q13361	MFAP5	Microfibrillar-associated protein 5	MFAP5	1.13 (1.05, 1.22)	0.001279
8069-85	SL007084	P07766	CD3E	T-cell surface glycoprotein CD3 epsilon chain	CD3E	1.14 (1.05, 1.23)	0.00128953
11333-82	SL006485	P42331	RHG25	Rho GTPase-activating protein 25	ARHGAP25	0.88 (0.82, 0.95)	0.001294
4801-13	SL007153	P22079	PERL	Lactoperoxidase	LPO	0.87 (0.80, 0.95)	0.00131049
4272-46	SL000539	P06744	PHI	Glucose-6-phosphate isomerase	GPI	0.88 (0.81, 0.95)	0.00131611
7628-40	SL012774	Q96HD1	CREL1	Cysteine-rich with EGF-like domain protein 1	CRELD1	0.86 (0.79, 0.94)	0.00131846
8040-9	SL015848	Q68G75	LEMD1	LEM domain-containing protein 1	LEMD1	0.88 (0.81, 0.95)	0.00132188
6262-14	SL005174	Q9NRM6	IL-17B R	Interleukin-17 receptor B	IL17RB	0.88 (0.82, 0.95)	0.00132503
9916-146	SL025918	Q9NT99	LRC4B:ECD	Leucine-rich repeat-containing protein 4B:Extracellular domain	LRRC4B	1.13 (1.05, 1.22)	0.00136581
13112-179	SL009349	Q12841	FSTL1	Follistatin-related protein 1	FSTL1	0.88 (0.81, 0.95)	0.00136995
5939-42	SL004365	O43508	TWEAK	Tumor necrosis factor ligand superfamily member 12	TNFSF12	1.14 (1.05, 1.24)	0.00137091
6390-18	SL012413	P0C0P6	NPS	Neuropeptide S	NPS	1.14 (1.05, 1.24)	0.00143342
3186-2	SL002525	P06681	C2	Complement C2	C2	0.88 (0.81, 0.95)	0.0014363
5599-88	SL017089	Q8NBM8	PCYXL	Prenylcysteine oxidase-like	PCYOX1L	0.88 (0.81, 0.95)	0.00146895
18830-1	SL011968	Q8WWA0	Omentin	Intelectin-1	ITLN1	0.88 (0.81, 0.95)	0.0014714
11540-37	SL012328	O43524	FOXO3A	Forkhead box protein O3	FOXO3	0.88 (0.82, 0.95)	0.00147463
12678-66	SL013011	P09012	SNRPA	U1 small nuclear ribonucleoprotein A	SNRPA	0.88 (0.81, 0.95)	0.00147554
6525-17	SL012566	Q6B8I1	DUSP13	Dual specificity protein phosphatase 13 isoform A	DUSP13	1.13 (1.05, 1.22)	0.00148863
19341-36	SL019254	Q9BR61	ACBD6	Acyl-CoA-binding domain-containing protein 6	ACBD6	0.88 (0.81, 0.95)	0.00149512
13975-56	SL020284	Q13136	LIPA1	Liprin-alpha-1	PPFIA1	0.88 (0.82, 0.95)	0.00152056
13621-31	SL020199	O94973	AP2A2	AP-2 complex subunit alpha-2	AP2A2	0.88 (0.82, 0.95)	0.00153369
19296-51	SL008168	Q01449	MLRA	Myosin regulatory light chain 2, atrial isoform	MYL7	1.13 (1.05, 1.22)	0.00153658
8229-1	SL018440	Q4G148	GXLT1	Glucoside xylosyltransferase 1	GXYLT1	1.13 (1.05, 1.23)	0.00155498
15398-2	SL006727	P55789	HERV1	FAD-linked sulfhydryl oxidase ALR	GFER	0.88 (0.81, 0.95)	0.00156628
5654-70	SL017091	Q96JJ7	TMX3	Protein disulfide-isomerase TMX3	TMX3	0.88 (0.81, 0.95)	0.00160768
10606-34	SL026012	Q5JTV8	TOIP1:Perinuclear	Torsin-1A-interacting protein 1:Perinuclear domain	TOR1AIP1	0.88 (0.82, 0.95)	0.00163786
5231-79	SL012707	Q8NBP7	PCSK9	Proprotein convertase subtilisin/kexin type 9	PCSK9	1.14 (1.05, 1.23)	0.00164904
7184-13	SL014937	Q14002	CEAM7	Carcinoembryonic antigen-related cell adhesion molecule 7	CEACAM7	1.14 (1.05, 1.23)	0.00164933
15562-24	SL008667	P08236	BGLR	Beta-glucuronidase	GUSB	0.88 (0.81, 0.95)	0.00166979
10553-8	SL017988	Q8NFQ8	TOIP2	Torsin-1A-interacting protein 2	TOR1AIP2	0.88 (0.81, 0.95)	0.00168969
18829-4	SL008140	P60842	IF4A1	Eukaryotic initiation factor 4A-I	EIF4A1	0.88 (0.82, 0.95)	0.0016897
17760-128	SL020928	P61964	WDR5	WD repeat-containing protein 5	WDR5	0.88 (0.82, 0.95)	0.00173145
19482-11	SL015184	Q9BSH5	HDHD3	Haloacid dehalogenase-like hydrolase domain-containing protein 3	HDHD3	0.88 (0.82, 0.95)	0.00174298
8894-80	SL009791	Q99729	hnRNP A/B	Heterogeneous nuclear ribonucleoprotein A/B	HNRNPAB	0.88 (0.82, 0.95)	0.00174364
17782-23	SL020988	P09110	THIK	3-ketoacyl-CoA thiolase, peroxisomal	ACAA1	0.88 (0.82, 0.96)	0.00176859
2625-53	SL000453	P07900	HSP 90a	Hsp90alpha	HSP90AA1	0.88 (0.82, 0.96)	0.00181223
9329-28	SL026019	Q86YW5	TRML1:ECD	Trem-like transcript 1 protein:Extracellular domain, Ig-like V-type domain	TREML1	0.88 (0.82, 0.96)	0.00182117
9829-91	SL000579	Q06520	SULT 2A1	Bile salt sulfotransferase	SULT2A1	0.88 (0.82, 0.95)	0.00185235
6442-6	SL017445	Q86Y29	BAGE3	B melanoma antigen 3	BAGE3	1.13 (1.05, 1.23)	0.00185457
2714-78	SL003334	Q12904	EMAP-2	Endothelial monocyte-activating polypeptide 2	AIMP1	1.13 (1.05, 1.22)	0.00186609
2750-3	SL000019	P02647	Apo A-I	Apolipoprotein A-I	APOA1	1.14 (1.05, 1.23)	0.00187413
9377-25	SL002787	P21583	SCF	Kit ligand	KITLG	1.13 (1.05, 1.22)	0.0018812
16810-3	SL002794	P31150	RhoGDI	Rab GDP dissociation inhibitor alpha	GDI1	0.88 (0.82, 0.96)	0.00189538
7841-84	SL005160	Q96AP7	ESAM	Endothelial cell-selective adhesion molecule	ESAM	0.87 (0.80, 0.95)	0.00190199
12573-80	SL019797	O75382	TRIM3	Tripartite motif-containing protein 3	TRIM3	0.89 (0.82, 0.96)	0.0019194
11277-23	SL014732	P18850	ATF6A	Cyclic AMP-dependent transcription factor ATF-6 alpha	ATF6	1.14 (1.05, 1.23)	0.0019203
13634-209	SL006975	O00625	PIR	Pirin	PIR	0.88 (0.81, 0.95)	0.00192799
13567-1	SL008214	Q16555	DPYL2	Dihydropyrimidinase-related protein 2	DPYSL2	0.88 (0.82, 0.96)	0.00193823
13937-75	SL008246	Q86VP6	CAND1	Cullin-associated NEDD8-dissociated protein 1	CAND1	0.88 (0.81, 0.95)	0.00194382
3077-66	SL003324	P00742	Coagulation Factor Xa	Coagulation factor Xa	F10	1.13 (1.05, 1.23)	0.00194445
18922-27	SL007199	P34810	CD68	Macrosialin	CD68	0.88 (0.82, 0.96)	0.00195706
17332-3	SL018690	Q9NX46	ARHL2	Poly(ADP-ribose) glycohydrolase ARH3	ADPRS	0.89 (0.82, 0.96)	0.00196866
10391-1	SL006803	Q9Y5C1	ANGL3	Angiopoietin-related protein 3	ANGPTL3	0.88 (0.82, 0.96)	0.00198286
11171-25	SL025862	P21333	filamin A:CH2	Filamin-A:Calponin Homology 2	FLNA	0.89 (0.82, 0.96)	0.0019941
12663-1	SL011234	Q16762	THTR	Thiosulfate sulfurtransferase	TST	0.89 (0.82, 0.96)	0.00202754
11102-22	SL012561	Q9BYZ8	REG4	Regenerating islet-derived protein 4	REG4	0.88 (0.81, 0.96)	0.00207776
11911-13	SL025919	Q9NT99	LRC4B:CD	Leucine-rich repeat-containing protein 4B:Cytoplasmic domain	LRRC4B	0.86 (0.79, 0.95)	0.00208886
7157-22	SL018095	Q9UN74	PCDA4	Protocadherin alpha-4	PCDHA4	1.13 (1.04, 1.22)	0.00209258
8766-29	SL018231	A6NI73	LIRA5	Leukocyte immunoglobulin-like receptor subfamily A member 5	LILRA5	0.89 (0.82, 0.96)	0.00211405
13427-66	SL008941	Q9NR34	MA1C1	Mannosyl-oligosaccharide 1,2-alpha-mannosidase IC	MAN1C1	0.88 (0.81, 0.96)	0.0021386
14614-41	SL008890	Q5T1S8	CA130	Noncompact myelin-associated protein	NCMAP	1.13 (1.05, 1.23)	0.00217157
3179-51	SL009213	P10619	Cathepsin A	Lysosomal protective protein	CTSA	0.89 (0.82, 0.96)	0.00219324
11440-58	SL004268	O14543	SOCS-3	Suppressor of cytokine signaling 3	SOCS3	1.14 (1.05, 1.24)	0.00219773
8963-8	SL005723	Q9UEU0	Vti1-rp1	Vesicle transport through interaction with t-SNAREs homolog 1B	VTI1B	0.89 (0.82, 0.96)	0.00227136
13717-15	SL006542	Q15485	FCN2	Ficolin-2	FCN2	1.13 (1.05, 1.22)	0.0022778
2843-13	SL001897	O43291	SPINT2	Kunitz-type protease inhibitor 2	SPINT2	0.89 (0.82, 0.96)	0.00228611
12508-9	SL008756	Q9Y3E7	CHMP3	Charged multivesicular body protein 3	CHMP3	0.89 (0.82, 0.96)	0.00230168
12861-13	SL006759	Q9NYL9	TMOD3	Tropomodulin-3	TMOD3	0.89 (0.82, 0.96)	0.00231295
8597-1	SL026007	Q9P0T7	TMEM9:CD	Transmembrane protein 9:Cytoplasmic domain	TMEM9	1.13 (1.04, 1.22)	0.00232728
13967-14	SL005724	Q16881	Thioredoxin reductase 1	Thioredoxin reductase 1, cytoplasmic	TXNRD1	0.89 (0.82, 0.96)	0.00232874
18289-16	SL003190	Q16663	MIP-5	C-C motif chemokine 15	CCL15	0.88 (0.82, 0.96)	0.00234531
12345-4	SL019703	Q9UM13	APC10	Anaphase-promoting complex subunit 10	ANAPC10	0.88 (0.81, 0.96)	0.00237435
10615-18	SL008066	P25189	MYP0	Myelin protein P0	MPZ	1.14 (1.05, 1.23)	0.0023866
18310-26	SL014876	P63302	SELW	Selenoprotein W	SELENOW	0.88 (0.82, 0.96)	0.00239785
15394-79	SL008959	Q8IZJ1	UNC5B	Netrin receptor UNC5B	UNC5B	0.88 (0.81, 0.96)	0.00239999
5443-62	SL002505	P01160	ANP	Atrial natriuretic factor	NPPA	0.88 (0.82, 0.96)	0.00245369
13133-73	SL007033	Q8N2S1	LTBP4	Latent-transforming growth factor beta-binding protein 4	LTBP4	0.88 (0.81, 0.96)	0.0024701
12497-29	SL015180	Q9BRJ7	SDOS	Tudor-interacting repair regulator protein	NUDT16L1	0.89 (0.82, 0.96)	0.00247225
8908-14	SL025907	Q9UJ90	KCE1L:CD	Potassium voltage-gated channel subfamily E regulatory beta subunit 5:Cytoplasmic domain	KCNE5	1.13 (1.04, 1.22)	0.002516
13740-51	SL004650	Q92765	sFRP-3	Secreted frizzled-related protein 3	FRZB	0.88 (0.81, 0.96)	0.00252408
2997-8	SL005193	P57087	JAM-B	Junctional adhesion molecule B	JAM2	0.88 (0.82, 0.96)	0.00257187
15530-33	SL004845	P54760	EphB4	Ephrin type-B receptor 4	EPHB4	0.88 (0.82, 0.96)	0.00259718
19372-7	SL021669	Q7Z553	MDGA2	MAM domain-containing glycosylphosphatidylinositol anchor protein 2	MDGA2	1.13 (1.04, 1.22)	0.00261521
18343-10	SL020975	Q9NUI1	DECR2	Peroxisomal 2,4-dienoyl-CoA reductase	DECR2	0.89 (0.82, 0.96)	0.00264212
10569-28	SL012443	P55001	MFAP2	Microfibrillar-associated protein 2	MFAP2	0.88 (0.81, 0.96)	0.0026459
10462-14	SL012880	Q9Y5Q6	INSL5	Insulin-like peptide INSL5	INSL5	0.89 (0.82, 0.96)	0.00267448
19636-23	SL002647	P17693	HLA-G	HLA class I histocompatibility antigen, alpha chain G	HLA-G	0.89 (0.82, 0.96)	0.00269316
15503-15	SL004647	O00292	Lefty-A	Left-right determination factor 2	LEFTY2	0.89 (0.82, 0.96)	0.00272585
2851-63	SL000320	P01031	C5a	C5a anaphylatoxin	C5	0.89 (0.82, 0.96)	0.00272874
3459-49	SL004155	P09619	PDGF Rb	Platelet-derived growth factor receptor beta	PDGFRB	1.13 (1.04, 1.22)	0.00274778
2911-27	SL002621	P21741	Midkine	Midkine	MDK	0.88 (0.81, 0.96)	0.00274929
18833-76	SL011227	Q15121	PEA15	Astrocytic phosphoprotein PEA-15	PEA15	0.88 (0.81, 0.96)	0.00275901
4141-79	SL003183	P02778	IP-10	C-X-C motif chemokine 10	CXCL10	0.89 (0.82, 0.96)	0.00276441
9359-9	SL008677	Q6UY11	EGFL9	Protein delta homolog 2	DLK2	0.88 (0.81, 0.96)	0.00276706
15565-102	SL000327	Q8WXI7	CA125	Mucin-16	MUC16	0.88 (0.81, 0.96)	0.00284112
19261-12	SL015225	Q9H190	SDCB2	Syntenin-2	SDCBP2	0.89 (0.82, 0.96)	0.00284661
7921-65	SL006317	Q86VR8	FJX1	Four-jointed box protein 1	FJX1	0.88 (0.81, 0.96)	0.00285209
3519-3	SL003196	Q92583	TARC	C-C motif chemokine 17	CCL17	0.89 (0.82, 0.96)	0.00285351
14079-14	SL004152	Q13478	IL-18 Ra	Interleukin-18 receptor 1	IL18R1	0.89 (0.82, 0.96)	0.0028559
18884-22	SL021230	Q9UDY4	DNJB4	DnaJ homolog subfamily B member 4	DNAJB4	0.89 (0.82, 0.96)	0.00289921
15300-66	SL017096	Q9H6E4	CC134	Coiled-coil domain-containing protein 134	CCDC134	0.89 (0.82, 0.96)	0.00291784
4907-56	SL000022	P02671|P02675|P02679	D-dimer	D-dimer	FGA|FGB|FGG	0.89 (0.82, 0.96)	0.00292665
18380-78	SL000254	P02768	Albumin	Serum albumin	ALB	1.13 (1.04, 1.23)	0.00296998
6920-1	SL018027	Q6UXV0	GFRAL	GDNF family receptor alpha-like	GFRAL	1.13 (1.04, 1.22)	0.00297781
6448-36	SL003688	Q99985	Sema E	Semaphorin-3C	SEMA3C	0.88 (0.81, 0.96)	0.00302682
13231-90	SL020001	P01861	IgG4, Kappa	Ig gamma-4, Kappa	IGHG4	0.88 (0.81, 0.96)	0.00304056
9172-69	SL000526	P22894	MMP-8	Neutrophil collagenase	MMP8	0.89 (0.82, 0.96)	0.00306546
18319-7	SL007950	O00330	ODPX	Pyruvate dehydrogenase protein X component, mitochondrial	PDHX	0.89 (0.82, 0.96)	0.00307031
6256-9	SL012397	O95867	LY66C	Lymphocyte antigen 6 complex locus protein G6c	LY6G6C	0.89 (0.82, 0.96)	0.0031083
6478-2	SL017460	A6NGN9	IGLO5	IgLON family member 5	IGLON5	1.13 (1.04, 1.23)	0.00313734
18181-2	SL021024	Q9Y5U2	TSSC4	Protein TSSC4	TSSC4	0.89 (0.82, 0.96)	0.00314283
2913-1	SL003302	P55773	MPIF-1	C-C motif chemokine 23	CCL23	0.88 (0.81, 0.96)	0.00319438
5900-11	SL009431	P49773	HINT1	Histidine triad nucleotide-binding protein 1	HINT1	0.89 (0.82, 0.96)	0.00320413
19333-4	SL002756	P61978	hnRNP K	Heterogeneous nuclear ribonucleoprotein K	HNRNPK	0.89 (0.83, 0.96)	0.00323403
19197-95	SL016788	P24752	THIL	Acetyl-CoA acetyltransferase, mitochondrial	ACAT1	0.89 (0.83, 0.96)	0.00327784
3122-6	SL003733	Q9NR28	SMAC	Diablo homolog, mitochondrial	DIABLO	0.89 (0.82, 0.96)	0.00328711
7175-4	SL018114	Q9Y5H1	PCDG2	Protocadherin gamma-A2	PCDHGA2	0.89 (0.82, 0.96)	0.00329547
12458-79	SL016506	Q99653	CHP1	Calcineurin B homologous protein 1	CHP1	0.89 (0.82, 0.96)	0.0033195
8326-63	SL003752	Q6IA17	SIGIRR	Single Ig IL-1-related receptor	SIGIRR	1.13 (1.04, 1.23)	0.00333184
2952-75	SL000047	P05019	IGF-I	Insulin-like growth factor I	IGF1	1.13 (1.04, 1.22)	0.00334144
13955-33	SL007277	P53355	DAPK1	Death-associated protein kinase 1	DAPK1	0.88 (0.81, 0.96)	0.00334631
18882-7	SL021519	Q9H4D0	CSTN2	Calsyntenin-2	CLSTN2	0.89 (0.82, 0.96)	0.00343405
8360-169	SL005207	O76036	NKp46	Natural cytotoxicity triggering receptor 1	NCR1	0.89 (0.82, 0.96)	0.0034349
12758-47	SL019871	O43424	GRID2	Glutamate receptor ionotropic, delta-2	GRID2	1.12 (1.04, 1.21)	0.00346947
5463-22	SL000658	P54826	GAS1	Growth arrest-specific protein 1	GAS1	0.89 (0.82, 0.96)	0.00347528
15326-64	SL006479	P32455	GBP1	Guanylate-binding protein 1	GBP1	0.89 (0.83, 0.96)	0.00350278
6226-69	SL017253	Q8IYU8	EFHA1	Calcium uptake protein 2, mitochondrial	MICU2	0.89 (0.83, 0.96)	0.0035044
10852-114	SL012987	O14979	HNRDL	Heterogeneous nuclear ribonucleoprotein D-like	HNRNPDL	0.89 (0.83, 0.96)	0.00350525
10668-5	SL007377	Q12846	STX4	Syntaxin-4	STX4	0.89 (0.83, 0.96)	0.00352884
17691-1	SL007957	O14773	TPP1	Tripeptidyl-peptidase 1	TPP1	0.89 (0.82, 0.96)	0.00363326
9212-22	SL008381	Q9UBX1	CATF	Cathepsin F	CTSF	1.13 (1.04, 1.22)	0.00365634
5493-17	SL010524	Q9BYP7	WNK3	Serine/threonine-protein kinase WNK3	WNK3	0.89 (0.83, 0.96)	0.0036832
2819-23	SL002081	P33151	Cadherin-5	Cadherin-5	CDH5	1.12 (1.04, 1.21)	0.0037204
6407-63	SL012352	O00515	LAD1	Ladinin-1	LAD1	1.13 (1.04, 1.23)	0.00373624
5467-15	SL000454	P08238	HSP 90b	Heat shock protein HSP 90-beta	HSP90AB1	0.89 (0.83, 0.96)	0.0037488
9906-21	SL012805	Q9BQ16	TICN3	Testican-3	SPOCK3	0.88 (0.81, 0.96)	0.00376343
13104-32	SL008614	P98172	EFNB1	Ephrin-B1	EFNB1	0.88 (0.80, 0.96)	0.00378698
19560-23	SL021489	Q9HCM2	PLXA4	Plexin-A4	PLXNA4	0.89 (0.82, 0.96)	0.00379473
4924-32	SL000521	P03956	MMP-1	Interstitial collagenase	MMP1	0.89 (0.83, 0.96)	0.00381122
6508-68	SL008357	O95969	SG1D2	Secretoglobin family 1D member 2	SCGB1D2	0.89 (0.82, 0.96)	0.00382105
6117-4	SL012421	P16519	NEC2	Neuroendocrine convertase 2	PCSK2	0.88 (0.81, 0.96)	0.00385774
11436-6	SL008211	Q16352	AINX	Alpha-internexin	INA	0.88 (0.81, 0.96)	0.00388215
14090-23	SL020308	Q9H4E7	DEFI6	Differentially expressed in FDCP 6 homolog	DEF6	0.89 (0.83, 0.96)	0.0039953
17170-15	SL011502	P10092	CALCB	Calcitonin gene-related peptide 2	CALCB	0.89 (0.81, 0.96)	0.00399945
7144-234	SL012776	Q96I82	KAZD1	Kazal-type serine protease inhibitor domain-containing protein 1	KAZALD1	1.12 (1.04, 1.21)	0.00400513
3890-8	SL000493	P07195	LDH-H 1	L-lactate dehydrogenase B chain	LDHB	0.89 (0.83, 0.96)	0.00405156
18376-19	SL004734	P08590	Myosin light chain 1	Myosin light chain 3	MYL3	0.89 (0.82, 0.96)	0.00405955
3807-1	SL007651	Q9GZV9	FGF23	Fibroblast growth factor 23	FGF23	0.89 (0.82, 0.96)	0.00407463
15376-134	SL007121	P14091	CATE	Cathepsin E	CTSE	1.12 (1.04, 1.21)	0.00408912
14069-61	SL010369	P22748	Carbonic Anhydrase IV	Carbonic anhydrase 4	CA4	1.12 (1.04, 1.21)	0.00410384
6373-54	SL000679	P80370	DLK1	Protein delta homolog 1	DLK1	1.12 (1.04, 1.21)	0.00415741
7218-87	SL018093	P14415	AT1B2	Sodium/potassium-transporting ATPase subunit beta-2	ATP1B2	1.13 (1.04, 1.22)	0.00416738
19144-9	SL014722	P15884	ITF2	Transcription factor 4	TCF4	0.89 (0.83, 0.96)	0.0041743
17748-21	SL008994	Q53FA7	QORX	Quinone oxidoreductase PIG3	TP53I3	0.89 (0.83, 0.97)	0.00418919
3364-76	SL006910	O60911	Cathepsin V	Cathepsin L2	CTSV	1.12 (1.04, 1.21)	0.00421102
4960-72	SL004208	P04083	annexin I	Annexin A1	ANXA1	0.89 (0.82, 0.96)	0.00421339
3867-49	SL011630	Q6UXD5	SE6L2	Seizure 6-like protein 2	SEZ6L2	0.89 (0.83, 0.96)	0.00422451
18927-14	SL012569	Q6H3X3	RET1G	Retinoic acid early transcript 1G protein	RAET1G	1.12 (1.04, 1.21)	0.00422643
8852-10	SL018701	Q8TAQ9	SUN3	SUN domain-containing protein 3	SUN3	1.12 (1.04, 1.20)	0.00423578
15347-12	SL000440	P02790	Hemopexin	Hemopexin	HPX	1.12 (1.04, 1.21)	0.0042439
7713-102	SL018148	Q06787	FMR1	Fragile X mental retardation protein 1	FMR1	0.89 (0.83, 0.97)	0.00426424
5753-21	SL012638	Q7Z5A9	F19A1	Protein FAM19A1	TAFA1	1.12 (1.04, 1.21)	0.00428581
3813-3	SL006913	P06241	FYN	Tyrosine-protein kinase Fyn	FYN	0.89 (0.83, 0.97)	0.00429099
16292-288	SL011908	P09681	GIP	Gastric inhibitory polypeptide	GIP	0.88 (0.81, 0.96)	0.00429278
10370-21	SL004396	P42224	STAT1	Signal transducer and activator of transcription 1-alpha/beta	STAT1	0.89 (0.83, 0.97)	0.00430099
5630-48	SL009033	Q9UGN4	CM35H	CMRF35-like molecule 8	CD300A	0.88 (0.81, 0.96)	0.00431223
12442-4	SL019715	O00212	RHOD	Rho-related GTP-binding protein RhoD	RHOD	0.89 (0.82, 0.96)	0.00433501
11204-80	SL009892	P78310	CXAR	Coxsackievirus and adenovirus receptor	CXADR	1.12 (1.04, 1.21)	0.00439116
12729-12	SL019892	Q9BT73	PSMG3	Proteasome assembly chaperone 3	PSMG3	0.90 (0.83, 0.97)	0.00445921
18188-12	SL008715	P50440	GATM	Glycine amidinotransferase, mitochondrial	GATM	0.90 (0.83, 0.97)	0.00446508
13620-10	SL016377	O43681	ASNA	ATPase ASNA1	GET3	0.89 (0.82, 0.96)	0.0044774
14048-7	SL004588	Q9NPH3	IL-1 R AcP	Interleukin-1 Receptor accessory protein	IL1RAP	1.12 (1.04, 1.21)	0.00450784
13122-19	SL008360	O43155	FLRT2	Leucine-rich repeat transmembrane protein FLRT2	FLRT2	0.89 (0.82, 0.96)	0.00453229
2982-82	SL005165	P56470	Galectin-4	Galectin-4	LGALS4	0.89 (0.82, 0.96)	0.00456305
8043-153	SL002530	P49747	COMP	Cartilage oligomeric matrix protein	COMP	1.12 (1.04, 1.21)	0.00459425
7187-3	SL018119	Q5SGD2	PPM1L	Protein phosphatase 1L	PPM1L	0.89 (0.83, 0.97)	0.00460782
15610-72	SL000499	P28838	LAP	Cytosol aminopeptidase	LAP3	0.90 (0.83, 0.97)	0.00465202
8382-47	SL010504	Q8IW41	MAPK5	MAP kinase-activated protein kinase 5	MAPKAPK5	1.12 (1.03, 1.20)	0.00466161
19112-2	SL013231	Q969E4	TCAL3	Transcription elongation factor A protein-like 3	TCEAL3	0.89 (0.82, 0.97)	0.00475982
17781-191	SL020985	Q9H492	MLP3A	Microtubule-associated proteins 1A/1B light chain 3A	MAP1LC3A	0.89 (0.83, 0.97)	0.0048337
17821-20	SL020911	O60551	NMT2	Glycylpeptide N-tetradecanoyltransferase 2	NMT2	0.90 (0.83, 0.97)	0.00484293
18397-5	SL014729	P17516	AK1C4	Aldo-keto reductase family 1 member C4	AKR1C4	0.89 (0.82, 0.97)	0.00496992
7173-141	SL025999	Q8N3T6	T132C:ECD	Transmembrane protein 132C:Extracellular domain	TMEM132C	1.12 (1.03, 1.21)	0.00500746
17702-53	SL000606	P22309	UGT 1A1	UDP-glucuronosyltransferase 1-1	UGT1A1	0.88 (0.81, 0.96)	0.00503694
10574-10	SL000283	P61769	b2-Microglobulin	Beta-2-microglobulin	B2M	0.89 (0.83, 0.97)	0.00504955
9264-11	SL017119	P43234	CATO	Cathepsin O	CTSO	0.89 (0.83, 0.97)	0.00507555
9038-12	SL004980	O76095	JTB	Protein JTB	JTB	0.89 (0.82, 0.97)	0.00511412
19275-68	SL014825	P51553	IDH3G	Isocitrate dehydrogenase [NAD] subunit gamma, mitochondrial	IDH3G	0.89 (0.83, 0.97)	0.00513403
5008-51	SL001815	P04179	Mn SOD	Superoxide dismutase [Mn], mitochondrial	SOD2	1.12 (1.03, 1.21)	0.00520301
11955-1	SL025968	Q07960	RHG01:Rho-GAP	Rho GTPase-activating protein 1:Rho-GTPase activating protein domain	ARHGAP1	0.89 (0.82, 0.97)	0.00521661
8337-65	SL018463	Q92729	PTPRU	Receptor-type tyrosine-protein phosphatase U	PTPRU	0.89 (0.82, 0.97)	0.00523767
19620-16	SL021282	Q15700	DLG2	Disks large homolog 2	DLG2	0.90 (0.83, 0.97)	0.00527437
15448-47	SL018151	Q13501	SQSTM	Sequestosome-1	SQSTM1	0.89 (0.82, 0.97)	0.00530837
2642-4	SL004760	P68402	PAFAH beta subunit	Platelet-activating factor acetylhydrolase IB subunit beta	PAFAH1B2	0.89 (0.83, 0.97)	0.00533094
3799-11	SL004867	P07451	Carbonic anhydrase III	Carbonic anhydrase 3	CA3	0.89 (0.82, 0.97)	0.00538213
9288-7	SL017255	Q9Y680	FKBP7	Peptidyl-prolyl cis-trans isomerase FKBP7	FKBP7	0.90 (0.83, 0.97)	0.00539375
9055-81	SL018834	P0CAP1	MYZAP	Myocardial zonula adherens protein	MYZAP	1.12 (1.03, 1.21)	0.00539513
3206-4	SL008904	Q9Y5Y7	LYVE1	Lymphatic vessel endothelial hyaluronic acid receptor 1	LYVE1	1.12 (1.03, 1.21)	0.00541185
15363-32	SL004840	Q6Q788	Apo A-V	Apolipoprotein A-V	APOA5	1.12 (1.03, 1.21)	0.00542452
18387-7	SL009200	P50502	suppression of tumorigenicity 13	Hsc70-interacting protein	ST13	0.90 (0.83, 0.97)	0.00556021
5349-69	SL006970	O00548	DLL1	Delta-like protein 1	DLL1	0.89 (0.82, 0.97)	0.00562671
5748-20	SL005404	Q13510	Acid ceramidase	Acid ceramidase	ASAH1	0.90 (0.83, 0.97)	0.00565006
18299-13	SL016349	P04632	CPNS1	Calpain small subunit 1	CAPNS1	0.90 (0.83, 0.97)	0.00565371
18386-36	SL008860	P35754	GLRX1	Glutaredoxin-1	GLRX	0.89 (0.82, 0.97)	0.00568008
13397-88	SL004533	O15263	HBD-2	Beta-defensin 4A	DEFB4A	0.90 (0.83, 0.97)	0.00569121
16610-13	SL007503	Q7Z4F1	LRP10	Low-density lipoprotein receptor-related protein 10	LRP10	0.89 (0.82, 0.97)	0.00577308
10438-19	SL007128	P15509	CSF2R	Granulocyte-macrophage colony-stimulating factor receptor subunit alpha	CSF2RA	0.90 (0.83, 0.97)	0.00579078
4568-17	SL014070	O94991	SLIK5	SLIT and NTRK-like protein 5	SLITRK5	1.12 (1.03, 1.21)	0.00580321
7762-30	SL018263	O75324	SNN	Stannin	SNN	1.11 (1.03, 1.20)	0.00581539
12343-14	SL011226	Q15057	CENB2	Arf-GAP with coiled-coil, ANK repeat and PH domain-containing protein 2	ACAP2	0.90 (0.83, 0.97)	0.00585163
6925-26	SL017997	Q9Y5X2	SNX8	Sorting nexin-8	SNX8	0.90 (0.83, 0.97)	0.00588285
5947-90	SL000598	P40225	Tpo	Thrombopoietin	THPO	0.90 (0.83, 0.97)	0.00590487
8231-122	SL003321	P17948	VEGF sR1	Vascular endothelial growth factor receptor 1	FLT1	1.12 (1.03, 1.21)	0.00605425
17722-5	SL002795	Q02790	FKBP52 protein	Peptidyl-prolyl cis-trans isomerase FKBP4	FKBP4	0.90 (0.83, 0.97)	0.00606345
5441-67	SL001761	P19429	Troponin I	Troponin I, cardiac muscle	TNNI3	0.89 (0.82, 0.97)	0.0060884
2580-83	SL001796	P05164	Myeloperoxidase	Myeloperoxidase	MPO	0.90 (0.83, 0.97)	0.00610057
11441-11	SL007082	P06737	PYGL	Glycogen phosphorylase, liver form	PYGL	0.90 (0.83, 0.97)	0.00613505
5584-21	SL003335	P20062	Holo-TC II	Holo-Transcobalamin-2	TCN2	0.90 (0.83, 0.97)	0.0061866
16043-30	SL025982	P29353	SHC1:PID	SHC-transforming protein 1:Phosphotyrosine Interaction Domain	SHC1	0.90 (0.83, 0.97)	0.00620047
16307-22	SL005231	Q6UXZ4	UNC5H4	Netrin receptor UNC5D	UNC5D	1.12 (1.03, 1.22)	0.00621661
9221-6	SL017093	Q6GPH6	IPIL1	Inositol 1,4,5-trisphosphate receptor-interacting protein-like 1	ITPRIPL1	0.90 (0.83, 0.97)	0.00622049
10637-50	SL025903	Q6UXG2	K1324:ECD	UPF0577 protein KIAA1324:Extracellular domain	ELAPOR1	1.12 (1.03, 1.21)	0.00624653
12522-6	SL011201	P54727	RD23B	UV excision repair protein RAD23 homolog B	RAD23B	0.90 (0.83, 0.97)	0.00624886
4126-22	SL004511	P17213	BPI	Bactericidal permeability-increasing protein	BPI	0.90 (0.83, 0.97)	0.00631357
16299-13	SL017103	Q495A1	TIGIT	T-cell immunoreceptor with Ig and ITIM domains	TIGIT	1.11 (1.03, 1.20)	0.00635561
17755-5	SL008706	O60701	UGDH	UDP-glucose 6-dehydrogenase	UGDH	0.90 (0.83, 0.97)	0.00640765
4158-54	SL000613	P00749	uPA	Urokinase-type plasminogen activator	PLAU	1.11 (1.03, 1.20)	0.00646546
6462-12	SL004789	Q99727	TIMP-4	Metalloproteinase inhibitor 4	TIMP4	0.90 (0.83, 0.97)	0.00648361
6400-33	SL017434	Q8NBR0	P5I13	Tumor protein p53-inducible protein 13	TP53I13	0.90 (0.83, 0.97)	0.00649429
6472-40	SL002545	P40967	GP100	Melanocyte protein PMEL	PMEL	1.12 (1.03, 1.21)	0.00650494
4913-78	SL003300	O15467	HCC-4	C-C motif chemokine 16	CCL16	0.90 (0.83, 0.97)	0.006523
16302-11	SL010290	Q96DR5	SPLC2	BPI fold-containing family A member 2	BPIFA2	1.12 (1.03, 1.21)	0.00658174
7090-17	SL018090	Q10472	GALT1	Polypeptide N-acetylgalactosaminyltransferase 1	GALNT1	0.89 (0.81, 0.97)	0.006606
12426-19	SL016520	Q9H8S9	MOL1B	MOB kinase activator 1A	MOB1A	0.90 (0.83, 0.97)	0.00661504
9004-24	SL018580	O15165	CR001	Low-density lipoprotein receptor class A domain-containing protein 4	LDLRAD4	0.90 (0.83, 0.97)	0.00663646
8845-2	SL012361	O15072	ATS3	A disintegrin and metalloproteinase with thrombospondin motifs 3	ADAMTS3	1.12 (1.03, 1.22)	0.00668516
8935-22	SL013730	O95255	MRP6	Multidrug resistance-associated protein 6	ABCC6	1.11 (1.03, 1.21)	0.00676539
14748-31	SL020313	Q13017	RHG05	Rho GTPase-activating protein 5	ARHGAP5	0.90 (0.83, 0.97)	0.00685109
15299-102	SL012502	Q14696	MESD2	LDLR chaperone MESD	MESD	0.90 (0.83, 0.97)	0.00688006
5601-2	SL004514	Q96PD5	PGRP-L	N-acetylmuramoyl-L-alanine amidase	PGLYRP2	1.11 (1.03, 1.20)	0.00696596
3115-64	SL006918	P28482	MK01	Mitogen-activated protein kinase 1	MAPK1	0.90 (0.83, 0.97)	0.00697066
7776-20	SL008959	Q8IZJ1	UNC5B	Netrin receptor UNC5B	UNC5B	0.89 (0.83, 0.97)	0.00699966
11130-158	SL019338	O00305	CACB4	Voltage-dependent L-type calcium channel subunit beta-4	CACNB4	0.90 (0.83, 0.97)	0.00706789
18184-28	SL007258	P49915	GUAA	GMP synthase [glutamine-hydrolyzing]	GMPS	0.90 (0.83, 0.97)	0.00711839
7980-72	SL018338	Q9NY97	B3GN2	N-acetyllactosaminide beta-1,3-N-acetylglucosaminyltransferase 2	B3GNT2	1.11 (1.03, 1.20)	0.00714964
15472-16	SL017588	Q86VZ4	LRP11	Low-density lipoprotein receptor-related protein 11	LRP11	0.90 (0.83, 0.97)	0.00714969
12471-47	SL007061	O95793	STAU1	Double-stranded RNA-binding protein Staufen homolog 1	STAU1	0.90 (0.83, 0.97)	0.00715212
12632-14	SL019805	P18440	ARY1	Arylamine N-acetyltransferase 1	NAT1	1.11 (1.03, 1.20)	0.00720225
15567-2	SL004471	P20963	CD3-zeta	T-cell surface glycoprotein CD3 zeta chain	CD247	0.89 (0.82, 0.97)	0.00725079
14098-28	SL020309	P49589	SYCC	Cysteine--tRNA ligase, cytoplasmic	CARS1	0.90 (0.83, 0.97)	0.00731186
3580-25	SL000249	P01009	a1-Antitrypsin	Alpha-1-antitrypsin	SERPINA1	0.90 (0.83, 0.97)	0.00731455
8907-11	SL018706	Q9Y4X1	UD2A1	UDP-glucuronosyltransferase 2A1	UGT2A1	0.90 (0.83, 0.97)	0.00734277
5749-53	SL009329	P04118	COL	Colipase	CLPS	1.11 (1.03, 1.20)	0.00735105
9995-6	SL013164	P33316	DUT	Deoxyuridine 5'-triphosphate nucleotidohydrolase, mitochondrial	DUT	0.90 (0.83, 0.97)	0.00737058
16907-3	SL004806	Q8N3J6	Nectin-like protein 3	Cell adhesion molecule 2	CADM2	1.13 (1.03, 1.23)	0.00739643
7748-11	SL008054	P19404	NDUV2	NADH dehydrogenase [ubiquinone] flavoprotein 2, mitochondrial	NDUFV2	0.90 (0.83, 0.97)	0.00742209
6420-4	SL017454	Q9NX18	SDHF2	Succinate dehydrogenase assembly factor 2, mitochondrial	SDHAF2	0.89 (0.82, 0.97)	0.00743273
19121-3	SL009019	Q9UHD9	UBQL2	Ubiquilin-2	UBQLN2	0.90 (0.83, 0.97)	0.00747079
16809-1	SL006976	O00746	NDKM	Nucleoside diphosphate kinase, mitochondrial	NME4	0.90 (0.84, 0.97)	0.00748754
12720-71	SL019882	Q9NRR5	UBQL4	Ubiquilin-4	UBQLN4	0.90 (0.83, 0.97)	0.00751208
5708-1	SL007589	Q969E1	LEAP2	Liver-expressed antimicrobial peptide 2	LEAP2	0.90 (0.83, 0.97)	0.00755475
2998-53	SL005194	Q9BX67	JAM-C	Junctional adhesion molecule C	JAM3	0.90 (0.83, 0.97)	0.00760753
11096-57	SL018921	Q9Y5N5	HEMK2	HemK methyltransferase family member 2	N6AMT1	0.90 (0.83, 0.97)	0.00761956
18321-38	SL014717	P13995	MTDC	Bifunctional methylenetetrahydrofolate dehydrogenase/cyclohydrolase, mitochondrial	MTHFD2	0.90 (0.83, 0.97)	0.00765848
10058-1	SL013796	P54725	RD23A	UV excision repair protein RAD23 homolog A	RAD23A	0.90 (0.83, 0.97)	0.00772477
7891-45	SL000609	P19224	UGT 1A6	UDP-glucuronosyltransferase 1-6	UGT1A6	0.90 (0.83, 0.97)	0.00776942
12422-143	SL019693	O15296	LX15B	Arachidonate 15-lipoxygenase B	ALOX15B	0.90 (0.83, 0.97)	0.00781526
10756-34	SL012761	Q969E3	UCN3	Urocortin-3	UCN3	0.90 (0.83, 0.97)	0.00783502
5139-32	SL005230	O95185	UNC5H3	Netrin receptor UNC5C	UNC5C	0.90 (0.83, 0.97)	0.00785925
13499-30	SL000359	P00451	Coagulation Factor VIII	Coagulation Factor VIII	F8	0.90 (0.84, 0.97)	0.00792543
4234-8	SL004146	Q01638	IL-1 R4	Interleukin-1 receptor-like 1	IL1RL1	0.90 (0.83, 0.97)	0.00793024
7956-11	SL018336	Q5TGZ0	MOS1	MICOS complex subunit MIC10	MICOS10	1.11 (1.03, 1.19)	0.00802008
12975-11	SL002694	P35900	Keratin 20	Keratin, type I cytoskeletal 20	KRT20	0.90 (0.83, 0.97)	0.00802339
13743-56	SL020222	Q13620	CUL4B	Cullin-4B	CUL4B	0.90 (0.83, 0.97)	0.00803562
11430-49	SL007518	Q86Y01	DTX1	E3 ubiquitin-protein ligase DTX1	DTX1	1.11 (1.03, 1.19)	0.00805193
12619-14	SL004719	P35813	Protein phophatase 2Ca	Protein phosphatase 1A	PPM1A	0.90 (0.83, 0.97)	0.0081113
10056-5	SL007372	Q08050	FOXM1	Forkhead box protein M1	FOXM1	0.90 (0.84, 0.97)	0.00812177
10451-11	SL008914	Q02818	NUCB1	Nucleobindin-1	NUCB1	0.90 (0.83, 0.97)	0.00816135
3198-4	SL008639	P22304	IDS	Iduronate 2-sulfatase	IDS	1.11 (1.03, 1.20)	0.00817153
15566-10	SL004911	P51911	Calponin-1	Calponin-1	CNN1	0.90 (0.83, 0.97)	0.00821594
5864-10	SL004910	P04075	aldolase A	Fructose-bisphosphate aldolase A	ALDOA	0.90 (0.84, 0.97)	0.00829781
17460-51	SL004388	P20591	Mx1	Interferon-induced GTP-binding protein Mx1	MX1	0.90 (0.83, 0.97)	0.00831178
9742-59	SL012974	Q13838	BAT1	Spliceosome RNA helicase DDX39B	DDX39B	0.90 (0.83, 0.97)	0.00832993
9830-109	SL019151	Q9UKW4	VAV3	Guanine nucleotide exchange factor VAV3	VAV3	0.90 (0.83, 0.97)	0.00834692
3394-81	SL005258	P53350	PLK-1	Serine/threonine-protein kinase PLK1	PLK1	1.11 (1.03, 1.20)	0.00840227
8334-65	SL018477	Q8WWU5	TCP11	T-complex protein 11 homolog	TCP11	1.11 (1.03, 1.20)	0.00845627
4250-23	SL006268	Q9UNZ2	NSF1C	NSFL1 cofactor p47	NSFL1C	0.90 (0.83, 0.97)	0.00845971
9526-3	SL019000	A2RUU4	COLL1	Colipase-like protein 1	CLPSL1	0.90 (0.83, 0.97)	0.00859657
16780-6	SL000451	P0DMV8	HSP 70	Heat shock 70 kDa protein 1A	HSPA1A	0.90 (0.83, 0.97)	0.00860843
17156-72	SL006399	O15075	DCAK1	Serine/threonine-protein kinase DCLK1	DCLK1	0.90 (0.83, 0.97)	0.00865501
5879-51	SL009207	Q13561	Dynactin subunit 2	Dynactin subunit 2	DCTN2	0.89 (0.82, 0.97)	0.00865689
3057-55	SL004689	O95388	WISP-1	WNT1-inducible-signaling pathway protein 1	CCN4	0.90 (0.83, 0.97)	0.00866332
5631-83	SL008634	P12872	MOTI	Promotilin	MLN	0.90 (0.83, 0.97)	0.00876927
7918-114	SL005114	P04745	Amylase, alpha 1A	Alpha-amylase 1	AMY1A	1.12 (1.03, 1.21)	0.00877135
9931-20	SL005851	P04264	Keratin-1	Keratin, type II cytoskeletal 1	KRT1	0.90 (0.83, 0.97)	0.00883151
3879-50	SL011232	Q16543	CDC37	Hsp90 co-chaperone Cdc37	CDC37	0.90 (0.83, 0.97)	0.00883646
7215-18	SL003669	P00387	NADH-cytochrome b5 reductase	NADH-cytochrome b5 reductase 3	CYB5R3	1.11 (1.03, 1.20)	0.00883939
7826-1	SL018272	Q9C098	DCLK3	Serine/threonine-protein kinase DCLK3	DCLK3	1.11 (1.03, 1.20)	0.00884695
9394-19	SL005492	Q9Y646	Aminopeptidase	Carboxypeptidase Q	CPQ	1.11 (1.03, 1.20)	0.00886655
6625-31	SL017507	Q8NBU5	ATAD1	ATPase family AAA domain-containing protein 1	ATAD1	0.90 (0.83, 0.97)	0.00889703
9077-10	SL018812	O60476	MA1A2	Mannosyl-oligosaccharide 1,2-alpha-mannosidase IB	MAN1A2	1.11 (1.03, 1.21)	0.00891258
18401-18	SL021349	Q96Q83	ALKB3	Alpha-ketoglutarate-dependent dioxygenase alkB homolog 3	ALKBH3	0.90 (0.84, 0.97)	0.00894708
6431-68	SL006352	Q9UHG3	PCYOX	Prenylcysteine oxidase 1	PCYOX1	1.11 (1.03, 1.20)	0.00894939
9969-8	SL019210	Q86VW1	S22AG	Solute carrier family 22 member 16	SLC22A16	1.11 (1.03, 1.20)	0.00897305
18267-74	SL020939	Q5XLA6	CAR17	Caspase recruitment domain-containing protein 17	CARD17	0.89 (0.82, 0.97)	0.00899253
7154-92	SL018080	Q6P5S2	CF058	Protein LEG1 homolog	LEG1	1.11 (1.03, 1.21)	0.00904287
17814-8	SL009020	O95861	BPNT1	3'(2'),5'-bisphosphate nucleotidase 1	BPNT1	0.90 (0.84, 0.97)	0.00907725
19135-5	SL009395	Q969T7	Cytosolic 5'-nucleotidase III-like protein	7-methylguanosine phosphate-specific 5'-nucleotidase	NT5C3B	0.90 (0.84, 0.98)	0.00911262
19229-92	SL015060	Q86YM7	HOME1	Homer protein homolog 1	HOMER1	0.90 (0.84, 0.98)	0.00914462
8222-49	SL018447	Q6ZTQ4	CDHR3	Cadherin-related family member 3	CDHR3	1.11 (1.03, 1.20)	0.00915635
12851-5	SL019921	Q9NP87	DPOLM	DNA-directed DNA/RNA polymerase mu	POLM	0.90 (0.83, 0.97)	0.00916952
13130-150	SL007272	P52789	HXK2	Hexokinase-2	HK2	0.90 (0.83, 0.97)	0.00919477
13411-21	SL020111	Q9H4P4	RNF41	E3 ubiquitin-protein ligase NRDP1	RNF41	0.90 (0.83, 0.97)	0.00922252
11355-10	SL008435	Q9GZV4	IF5A2	Eukaryotic translation initiation factor 5A-2	EIF5A2	0.90 (0.84, 0.97)	0.00926503
10485-56	SL005064	P43358	MAGE-4	Melanoma-associated antigen 4	MAGEA4	1.11 (1.03, 1.19)	0.00934248
16606-85	SL003659	P15121	Aldose reductase	Aldose reductase	AKR1B1	0.90 (0.84, 0.98)	0.00935291
7788-1	SL005309	P18859	CF6	ATP synthase-coupling factor 6, mitochondrial	ATP5PF	0.90 (0.84, 0.98)	0.00941181
16914-104	SL001743	P08571	sCD14	Monocyte differentiation antigen CD14, soluble	CD14	0.90 (0.83, 0.97)	0.00943471
12796-44	SL019860	O95989	NUDT3	Diphosphoinositol polyphosphate phosphohydrolase 1	NUDT3	0.90 (0.84, 0.98)	0.00945236
19581-15	SL004676	P24593	IGFBP-5	Insulin-like growth factor-binding protein 5	IGFBP5	1.11 (1.03, 1.20)	0.00953962
9869-28	SL004092	P19838	NF-kappa-B p105	Nuclear factor NF-kappa-B p105 subunit	NFKB1	0.90 (0.84, 0.98)	0.00955275
16588-10	SL004629	P11021	BiP	78 kDa glucose-regulated protein	HSPA5	0.90 (0.84, 0.98)	0.00958203
8019-73	SL018403	Q9NZ72	STMN3	Stathmin-3	STMN3	0.89 (0.82, 0.97)	0.00960008
18213-30	SL016497	Q969M7	UBE2F	NEDD8-conjugating enzyme UBE2F	UBE2F	0.90 (0.84, 0.98)	0.00962153
8403-18	SL000073	P49327	Fatty acid synthase	Fatty acid synthase	FASN	0.90 (0.84, 0.98)	0.00963544
8275-31	SL025956	Q5VY43	PEAR1:ECD	Platelet endothelial aggregation receptor 1:Extracellular domain	PEAR1	1.11 (1.03, 1.20)	0.00964176
11606-22	SL019538	O75190	DNJB6	DnaJ homolog subfamily B member 6	DNAJB6	0.90 (0.84, 0.98)	0.0096575
4989-7	SL003341	P02679	Fibrinogen g-chain dimer	Fibrinogen gamma chain	FGG	0.90 (0.84, 0.98)	0.00970196
5196-7	SL006476	P30419	NMT1	Glycylpeptide N-tetradecanoyltransferase 1	NMT1	0.90 (0.84, 0.98)	0.00974262
18458-4	SL020905	Q9H7Z7	PGES2	Prostaglandin E synthase 2	PTGES2	0.90 (0.83, 0.98)	0.00977382
3362-61	SL009400	Q9BU40	CRDL1	Chordin-like protein 1	CHRDL1	0.89 (0.81, 0.97)	0.00980233
3474-19	SL002705	P07996	Thrombospondin-1	Thrombospondin-1	THBS1	0.91 (0.84, 0.98)	0.00994839
14708-59	SL007931	P07360	CO8G	Complement component C8 gamma chain	C8G	1.11 (1.02, 1.19)	0.00997422
15412-40	SL003731	Q96CA5	KIAP	Baculoviral IAP repeat-containing protein 7	BIRC7	1.11 (1.02, 1.20)	0.0100504
10346-5	SL007221	P40763	STAT3	Signal transducer and activator of transcription 3	STAT3	0.90 (0.84, 0.98)	0.0100913
4500-50	SL004363	Q9Y240	SCGF-alpha	Stem cell growth factor-alpha	CLEC11A	0.90 (0.84, 0.98)	0.0101384
18823-52	SL021204	Q8N257	H2B3B	Histone H2B type 3-B	H2BU1	0.90 (0.84, 0.98)	0.0101806
3810-50	SL006912	P09769	FGR	Tyrosine-protein kinase Fgr	FGR	0.90 (0.84, 0.98)	0.0102753
12587-65	SL019779	P36404	ARL2	ADP-ribosylation factor-like protein 2	ARL2	1.10 (1.02, 1.19)	0.0102989
9064-12	SL025974	Q9Y6U7	RN215:CD	RING finger protein 215:Cytoplasmic domain	RNF215	0.90 (0.83, 0.98)	0.0103401
2836-68	SL000695	P80188	Lipocalin 2	Neutrophil gelatinase-associated lipocalin	LCN2	0.89 (0.82, 0.97)	0.010358
19124-9	SL013222	Q8WVY7	UBCP1	Ubiquitin-like domain-containing CTD phosphatase 1	UBLCP1	0.90 (0.84, 0.98)	0.010363
14655-1	SL020140	Q9NVM6	DJC17	DnaJ homolog subfamily C member 17	DNAJC17	0.90 (0.84, 0.98)	0.010412
4355-13	SL007752	Q9UIK4	DAPK2	Death-associated protein kinase 2	DAPK2	0.90 (0.84, 0.98)	0.0104319
12895-28	SL019952	Q9Y6T7	DGKB	Diacylglycerol kinase beta	DGKB	1.11 (1.02, 1.20)	0.0104483
6647-55	SL017290	P0CG48	PolyUbiquitin K63	PolyUbiquitin K63-linked	UBC	0.90 (0.84, 0.98)	0.0104845
18897-31	SL007577	Q92769	HDAC2	Histone deacetylase 2	HDAC2	0.90 (0.84, 0.98)	0.0104861
8906-60	SL018698	Q8N967	LRTM2	Leucine-rich repeat and transmembrane domain-containing protein 2	LRTM2	1.11 (1.02, 1.20)	0.0105573
2381-52	SL000319	P01031	C5	Complement C5	C5	0.91 (0.84, 0.98)	0.0106349
7115-5	SL002791	P04279	Semenogelin	Semenogelin-1	SEMG1	1.11 (1.02, 1.20)	0.0106567
12656-1	SL019807	Q07866	KLC1	Kinesin light chain 1	KLC1	0.91 (0.84, 0.98)	0.0107183
12671-35	SL019808	O43704	ST1B1	Sulfotransferase family cytosolic 1B member 1	SULT1B1	1.11 (1.02, 1.20)	0.0107927
5798-3	SL003704	P55957	BID	BH3-interacting domain death agonist	BID	0.90 (0.83, 0.98)	0.0109342
10043-31	SL019249	O60885	BRD4	Bromodomain-containing protein 4	BRD4	0.90 (0.83, 0.98)	0.0110129
9366-54	SL004847	Q9HBE5	IL-21 sR	Interleukin-21 receptor	IL21R	0.89 (0.82, 0.97)	0.0110492
3516-60	SL004712	P48061	SDF-1	Stromal cell-derived factor 1	CXCL12	0.90 (0.83, 0.98)	0.0110636
7049-2	SL015911	O75077	ADAM 23	Disintegrin and metalloproteinase domain-containing protein 23	ADAM23	1.11 (1.02, 1.20)	0.0111148
17799-9	SL005373	O95336	6PGL	6-phosphogluconolactonase	PGLS	0.91 (0.84, 0.98)	0.0111295
12498-12	SL019719	O14907	TX1B3	Tax1-binding protein 3	TAX1BP3	0.90 (0.84, 0.98)	0.0112401
8353-15	SL018464	O60939	SCN2B	Sodium channel subunit beta-2	SCN2B	1.11 (1.02, 1.20)	0.0112673
8887-21	SL025951	Q9Y266	NUDC:CS	Nuclear migration protein nudC:CS domain	NUDC	0.91 (0.84, 0.98)	0.011303
11387-3	SL019420	Q99941	ATF6B	Cyclic AMP-dependent transcription factor ATF-6 beta	ATF6B	1.11 (1.02, 1.20)	0.0116131
16621-77	SL012584	Q8NCW5	AIBP	NAD(P)H-hydrate epimerase	NAXE	0.90 (0.84, 0.98)	0.0116676
11266-8	SL025980	Q14242	SELPL:ECD	P-selectin glycoprotein ligand 1:Extracellular domain	SELPLG	1.10 (1.02, 1.19)	0.011687
15604-18	SL004716	P45984	JNK2	Mitogen-activated protein kinase 9	MAPK9	0.90 (0.84, 0.98)	0.0117097
17721-82	SL004797	O60861	GAS7	Growth arrest-specific protein 7	GAS7	1.11 (1.02, 1.20)	0.01175
18831-6	SL004425	Q96JA1	LRIG1	Leucine-rich repeats and immunoglobulin-like domains protein 1	LRIG1	0.90 (0.84, 0.98)	0.0118054
13434-172	SL008312	Q9NVD7	PARVA	Alpha-parvin	PARVA	0.90 (0.84, 0.98)	0.0118714
15612-5	SL012168	Q9HAP6	LIN7B	Protein lin-7 homolog B	LIN7B	0.90 (0.83, 0.98)	0.0118782
8245-27	SL005169	Q9UMF0	sICAM-5	Intercellular adhesion molecule 5	ICAM5	0.90 (0.83, 0.98)	0.0120248
5440-26	SL004594	P48788	Troponin I, skeletal, fast twitch	Troponin I, fast skeletal muscle	TNNI2	0.90 (0.83, 0.98)	0.0120337
9237-54	SL005390	P11117	Lysosomal acid phosphatase	Lysosomal acid phosphatase	ACP2	0.90 (0.84, 0.98)	0.012044
15323-112	SL019972	Q9H9G7	AGO3	Protein argonaute-3	AGO3	0.91 (0.84, 0.98)	0.012076
9837-60	SL006249	P15559	NAD(P)H dehydrogenase	NAD(P)H dehydrogenase [quinone] 1	NQO1	0.91 (0.84, 0.98)	0.012081
4707-50	SL005796	Q04917	14-3-3 eta	14-3-3 protein eta	YWHAH	0.91 (0.84, 0.98)	0.0121775
19617-5	SL005407	Q14914	LTB4DH	Prostaglandin reductase 1	PTGR1	0.91 (0.84, 0.98)	0.0121806
6247-9	SL008942	O00241	SIRB1	Signal-regulatory protein beta-1	SIRPB1	0.91 (0.84, 0.98)	0.0123267
4930-21	SL005789	P52823	Stanniocalcin-1	Stanniocalcin-1	STC1	0.90 (0.83, 0.98)	0.0123295
3194-36	SL008759	Q9HCN6	GPVI	Platelet glycoprotein VI	GP6	0.91 (0.84, 0.98)	0.0123903
15589-1	SL000431	P02774	Gc-Globulin, Mixed Type	Vitamin D-binding protein	GC	1.11 (1.02, 1.20)	0.012391
3028-36	SL003301	P55773	Ck-b-8-1	Ck-beta-8-1	CCL23	0.89 (0.82, 0.98)	0.0124124
8383-20	SL018492	C9JXX5	CK094	Uncharacterized protein C11orf94	None	0.90 (0.83, 0.98)	0.0124707
2925-9	SL000006	P05121	PAI-1	Plasminogen activator inhibitor 1	SERPINE1	0.90 (0.83, 0.98)	0.0124923
7046-6	SL018041	Q96LM9	CT173	Uncharacterized protein C20orf173	C20orf173	1.10 (1.02, 1.19)	0.0125084
17145-1	SL004832	P05109|P06702	S100A8/S100A9	Protein S100-A8/A9 heterodimer	S100A8|S100A9	0.91 (0.84, 0.98)	0.0125301
3313-21	SL006542	Q15485	FCN2	Ficolin-2	FCN2	1.10 (1.02, 1.19)	0.0125376
12747-89	SL010231	P98179	RBM3	RNA-binding protein 3	RBM3	0.91 (0.84, 0.98)	0.0125486
12853-112	SL019937	Q9NZR1	TMOD2	Tropomodulin-2	TMOD2	0.91 (0.84, 0.98)	0.012623
13062-4	SL016378	O60234	GMFG	Glia maturation factor gamma	GMFG	0.91 (0.84, 0.98)	0.0127737
16768-3	SL006467	P14923	PLAK	Junction plakoglobin	JUP	0.91 (0.84, 0.98)	0.0128033
16818-200	SL017488	Q9H5V8	CDCP1	CUB domain-containing protein 1	CDCP1	0.90 (0.83, 0.98)	0.0128035
11208-15	SL019369	Q9UK23	NAGPA	N-acetylglucosamine-1-phosphodiester alpha-N-acetylglucosaminidase	NAGPA	1.10 (1.02, 1.19)	0.0128607
4124-24	SL000451	P0DMV8	HSP 70	Heat shock 70 kDa protein 1A	HSPA1A	0.90 (0.83, 0.98)	0.0130576
9744-139	SL019145	Q8WW22	DNJA4	DnaJ homolog subfamily A member 4	DNAJA4	0.91 (0.84, 0.98)	0.0131588
3379-29	SL007228	P41743	KPCI	Protein kinase C iota type	PRKCI	0.91 (0.84, 0.98)	0.0131734
14623-26	SL018938	P55854	SUMO3	Small ubiquitin-related modifier 3	SUMO3	0.91 (0.84, 0.98)	0.0132021
12022-12	SL000132	Q13485	SMAD4	Mothers against decapentaplegic homolog 4	SMAD4	0.91 (0.84, 0.98)	0.0133652
4482-66	SL000321	P01031|P13671	C5b, 6 Complex	Complement C5b-C6 complex	C5|C6	0.91 (0.84, 0.98)	0.0134655
12653-13	SL010497	P78368	CSNK1G2	Casein kinase I isoform gamma-2	CSNK1G2	0.91 (0.84, 0.98)	0.0135237
17699-43	SL015589	Q9UNS1	TIMELESS	Protein timeless homolog	TIMELESS	1.11 (1.02, 1.20)	0.0135648
12871-10	SL013078	Q12792	TWF1	Twinfilin-1	TWF1	0.91 (0.84, 0.98)	0.013568
18373-13	SL005848	P35241	Radixin	Radixin	RDX	0.91 (0.84, 0.98)	0.0136374
12578-13	SL006497	P61204	ARF3	ADP-ribosylation factor 3	ARF3	0.91 (0.84, 0.98)	0.0136727
12834-3	SL019967	Q9H3M0	KCNF1	Potassium voltage-gated channel subfamily F member 1	KCNF1	0.91 (0.84, 0.98)	0.0136991
8042-88	SL018399	Q5DT21	ISK9	Serine protease inhibitor Kazal-type 9	SPINK9	1.11 (1.02, 1.21)	0.0137204
3397-7	SL010616	Q06124	SHP-2	Tyrosine-protein phosphatase non-receptor type 11	PTPN11	0.91 (0.84, 0.98)	0.0137356
8013-9	SL016518	Q9H0V9	LMA2L	VIP36-like protein	LMAN2L	0.91 (0.84, 0.98)	0.0137637
11699-16	SL014919	Q12974	TP4A2	Protein tyrosine phosphatase type IVA 2	PTP4A2	0.91 (0.84, 0.98)	0.0137767
14116-129	SL004821	P26447	S100A4	Protein S100-A4	S100A4	1.11 (1.02, 1.20)	0.0137994
7911-29	SL018299	Q8IWT1	SCN4B	Sodium channel subunit beta-4	SCN4B	1.10 (1.02, 1.19)	0.0138754
13639-101	SL016380	O60763	USO1	General vesicular transport factor p115	USO1	0.91 (0.84, 0.98)	0.0139007
11293-14	SL025922	Q6UXK5	LRRN1:CD	Leucine-rich repeat neuronal protein 1:Cytoplasmic domain	LRRN1	0.91 (0.84, 0.98)	0.013903
19175-18	SL015568	P49006	MARCKSL1	MARCKS-related protein	MARCKSL1	0.91 (0.84, 0.98)	0.0139149
19638-9	SL021368	P01213	Dynorphin A (1-17)	Dynorphin A (1-17)	PDYN	0.91 (0.84, 0.98)	0.013982
8973-23	SL025858	Q96PJ5	FCRL4:ECD	Fc receptor-like protein 4:Extracellular domain	FCRL4	1.10 (1.02, 1.19)	0.0140064
4487-1	SL001691	P21781	FGF7	Fibroblast growth factor 7	FGF7	0.91 (0.84, 0.98)	0.0140821
5128-53	SL014228	Q96DU3	SLAF6	SLAM family member 6	SLAMF6	0.90 (0.83, 0.98)	0.0140968
2811-27	SL001995	Q15389	Angiopoietin-1	Angiopoietin-1	ANGPT1	0.91 (0.84, 0.98)	0.0141041
4559-64	SL013969	Q16719	KYNU	Kynureninase	KYNU	0.91 (0.84, 0.98)	0.0141235
3587-53	SL007056	O95393	BMP10	Bone morphogenetic protein 10	BMP10	0.90 (0.84, 0.98)	0.0141689
8773-172	SL025844	Q9NT22	EMIL3:region 1	EMILIN-3:region 1	EMILIN3	1.10 (1.02, 1.19)	0.0142267
5005-4	SL007281	P53778	MK12	Mitogen-activated protein kinase 12	MAPK12	0.90 (0.83, 0.98)	0.0142574
11454-87	SL012996	O75821	EIF3G	Eukaryotic translation initiation factor 3 subunit G	EIF3G	0.91 (0.84, 0.98)	0.0142696
2846-24	SL000605	P62979	Ubiquitin+1	Ubiquitin+1, truncated mutation for UbB	RPS27A	0.91 (0.84, 0.98)	0.0142806
18326-50	SL020991	P43361	MAGA8	Melanoma-associated antigen 8	MAGEA8	0.90 (0.83, 0.98)	0.0142992
9025-5	SL010892	Q9NZD4	AHSP	Alpha-hemoglobin-stabilizing protein	AHSP	1.10 (1.02, 1.19)	0.0143518
15321-8	SL019971	Q6PUV4	CPLX2	Complexin-2	CPLX2	0.90 (0.83, 0.98)	0.0144072
11633-89	SL013002	O95433	AHSA1	Activator of 90 kDa heat shock protein ATPase homolog 1	AHSA1	0.91 (0.84, 0.98)	0.0144227
19448-104	SL013090	Q16831	UPP1	Uridine phosphorylase 1	UPP1	0.91 (0.84, 0.98)	0.0144989
6458-6	SL025975	P04843	RPN1:LD	Dolichyl-diphosphooligosaccharide--protein glycosyltransferase subunit 1:Lumenal domain	RPN1	0.91 (0.84, 0.98)	0.0145987
12537-88	SL013811	Q00577	PURA	Transcriptional activator protein Pur-alpha	PURA	0.91 (0.84, 0.98)	0.0146257
2634-2	SL003307	P31785	IL-2 sRg	Cytokine receptor common subunit gamma	IL2RG	0.91 (0.84, 0.98)	0.0146798
15499-11	SL006028	O75882	Attractin	Attractin	ATRN	1.10 (1.02, 1.19)	0.0146992
14603-51	SL020082	Q15053	KIAA0040	Uncharacterized protein KIAA0040	KIAA0040	0.91 (0.84, 0.98)	0.0147269
8794-13	SL008734	P16444	DPEP1	Dipeptidase 1	DPEP1	1.10 (1.02, 1.19)	0.014796
18435-40	SL021481	Q14CS0	UBX2B	UBX domain-containing protein 2B	UBXN2B	0.91 (0.84, 0.98)	0.0148151
18422-41	SL013390	P53602	ERG19	Diphosphomevalonate decarboxylase	MVD	0.91 (0.84, 0.98)	0.0148314
13109-82	SL008810	Q7Z3B1	NEGR1	Neuronal growth regulator 1	NEGR1	1.10 (1.02, 1.20)	0.0148503
7163-26	SL006208	Q9GZZ8	lacritin	Extracellular glycoprotein lacritin	LACRT	1.11 (1.02, 1.20)	0.0148601
9314-9	SL012504	Q15238	PSG5	Pregnancy-specific beta-1-glycoprotein 5	PSG5	1.10 (1.02, 1.19)	0.0149303
9583-17	SL019021	Q9Y225	RNF24	RING finger protein 24	RNF24	0.91 (0.84, 0.98)	0.0150137
7181-17	SL010829	O95292	VAPB	Vesicle-associated membrane protein-associated protein B/C	VAPB	1.10 (1.02, 1.19)	0.0151335
6230-56	SL007062	O95813	CER1	Cerberus	CER1	1.10 (1.02, 1.20)	0.0152039
9900-36	SL019163	P12036	NFH	Neurofilament heavy polypeptide	NEFH	1.10 (1.02, 1.19)	0.0152247
9764-79	SL008128	P52597	HNRPF	Heterogeneous nuclear ribonucleoprotein F	HNRNPF	0.91 (0.84, 0.98)	0.0153276
11215-6	SL025808	P55291	CAD15:CD	Cadherin-15:Cytoplasmic domain	CDH15	0.91 (0.84, 0.98)	0.0153416
5238-26	SL013928	Q9UNP9	PPIE	Peptidyl-prolyl cis-trans isomerase E	PPIE	0.91 (0.84, 0.98)	0.0153516
13594-158	SL020181	Q9UJY5	GGA1	ADP-ribosylation factor-binding protein GGA1	GGA1	0.91 (0.84, 0.98)	0.015413
4276-10	SL005358	P30086	prostatic binding protein	Phosphatidylethanolamine-binding protein 1	PEBP1	0.91 (0.84, 0.98)	0.0155307
4560-34	SL006916	P06239	LCK	Tyrosine-protein kinase Lck	LCK	0.91 (0.84, 0.98)	0.0156392
19503-2	SL007970	O60493	SNX3	Sorting nexin-3	SNX3	0.91 (0.84, 0.98)	0.0156537
2890-59	SL003303	Q9NRJ3	CCL28	C-C motif chemokine 28	CCL28	0.91 (0.84, 0.98)	0.0158383
2753-2	SL000309	P02745|P02746|P02747	C1q	Complement C1q subcomponent	C1QA|C1QB|C1QC	0.91 (0.85, 0.98)	0.0158773
10396-6	SL003755	Q07820	Mcl-1	Induced myeloid leukemia cell differentiation protein Mcl-1	MCL1	0.91 (0.84, 0.98)	0.01589
7806-33	SL018246	Q9UBV7	B4GT7	Beta-1,4-galactosyltransferase 7	B4GALT7	0.91 (0.84, 0.98)	0.0159192
19143-38	SL013157	Q6BCY4	NB5R2	NADH-cytochrome b5 reductase 2	CYB5R2	0.91 (0.84, 0.98)	0.015948
6518-85	SL004269	Q9UBU3	ghrelin	Appetite-regulating hormone	GHRL	0.91 (0.84, 0.98)	0.0159771
18297-8	SL021012	O14807	RASM	Ras-related protein M-Ras	MRAS	0.90 (0.83, 0.98)	0.0160489
2742-68	SL005218	Q9Y286	Siglec-7	Sialic acid-binding Ig-like lectin 7	SIGLEC7	0.91 (0.84, 0.98)	0.0161783
11468-15	SL019467	Q9Y4C8	RBM19	Probable RNA-binding protein 19	RBM19	1.10 (1.02, 1.19)	0.0161786
6415-90	SL017429	P22792	CPN2	Carboxypeptidase N subunit 2	CPN2	1.10 (1.02, 1.19)	0.0161796
3405-6	SL010529	Q9Y3C8	UFC1	Ubiquitin-fold modifier-conjugating enzyme 1	UFC1	0.91 (0.84, 0.98)	0.0165164
14246-50	SL016379	O60496	DOK2	Docking protein 2	DOK2	0.91 (0.84, 0.98)	0.016548
18271-43	SL015281	Q9NWU1	OXSM	3-oxoacyl-[acyl-carrier-protein] synthase, mitochondrial	OXSM	0.91 (0.84, 0.98)	0.016628
5229-90	SL014735	P20839	IMDH1	Inosine-5'-monophosphate dehydrogenase 1	IMPDH1	0.91 (0.84, 0.98)	0.0166493
17682-1	SL002600	P15529	CD46	Membrane cofactor protein	CD46	0.91 (0.84, 0.98)	0.0166686
15503-20	SL004647	O00292	Lefty-A	Left-right determination factor 2	LEFTY2	1.10 (1.02, 1.19)	0.016678
16847-39	SL008946	P20337	RAB3B	Ras-related protein Rab-3B	RAB3B	0.91 (0.84, 0.98)	0.0167657
19335-2	SL005988	Q9UK76	HN1	Hematological and neurological expressed 1 protein	JPT1	0.91 (0.84, 0.98)	0.0168253
11352-42	SL006679	Q8WZ42	TITIN	Titin	TTN	0.91 (0.84, 0.98)	0.0168308
12399-194	SL013198	Q8IVM0	CCD50	Coiled-coil domain-containing protein 50	CCDC50	0.91 (0.84, 0.98)	0.0168641
2211-9	SL000591	P01033	TIMP-1	Metalloproteinase inhibitor 1	TIMP1	0.91 (0.84, 0.98)	0.016879
4922-13	SL003189	Q99731	MIP-3b	C-C motif chemokine 19	CCL19	0.91 (0.84, 0.98)	0.0169198
4829-43	SL001737	P31947	STRATIFIN	14-3-3 protein sigma	SFN	0.91 (0.83, 0.98)	0.0169929
12885-42	SL007432	Q14995	NR1D2	Nuclear receptor subfamily 1 group D member 2	NR1D2	1.10 (1.02, 1.18)	0.0170376
17852-5	SL011319	Q9Y570	PPME1	Protein phosphatase methylesterase 1	PPME1	0.91 (0.84, 0.98)	0.0170568
9191-8	SL002602	Q03403	Trefoil factor 2	Trefoil factor 2	TFF2	0.91 (0.84, 0.98)	0.0170715
8427-118	SL018509	Q9BXY4	RSPO3	R-spondin-3	RSPO3	0.90 (0.83, 0.98)	0.0171232
11657-86	SL006979	O14512	SOCS7	Suppressor of cytokine signaling 7	SOCS7	1.10 (1.02, 1.20)	0.0171778
7910-41	SL018296	Q9P244	LRFN1	Leucine-rich repeat and fibronectin type III domain-containing protein 1	LRFN1	1.10 (1.02, 1.19)	0.017291
12783-29	SL008807	P52272	HNRPM	Heterogeneous nuclear ribonucleoprotein M	HNRNPM	0.91 (0.84, 0.98)	0.0174037
3184-25	SL000358	P08709	Coagulation Factor VII	Coagulation factor VII	F7	1.10 (1.02, 1.19)	0.0174194
19635-69	SL008693	Q14314	FGL2	Fibroleukin	FGL2	0.91 (0.84, 0.98)	0.0174578
14175-78	SL019907	Q9UJQ7	SCP2D	SCP2 sterol-binding domain-containing protein 1	SCP2D1	0.91 (0.84, 0.98)	0.0175218
14294-61	SL013880	Q9UIS9	MBD1	Methyl-CpG-binding domain protein 1	MBD1	0.91 (0.84, 0.98)	0.0175364
3495-15	SL003172	P80162	GCP-2	C-X-C motif chemokine 6	CXCL6	0.91 (0.84, 0.98)	0.0176091
9789-52	SL005755	Q8WXH0	Nesprin-2	Nesprin-2	SYNE2	0.91 (0.84, 0.98)	0.0176191
18817-50	SL013308	P83916	CBX1	Chromobox protein homolog 1	CBX1	0.91 (0.84, 0.98)	0.0176974
14082-56	SL016540	Q9Y4G6	TLN2	Talin-2	TLN2	0.91 (0.84, 0.98)	0.0177276
9999-1	SL019231	O14896	IRF6	Interferon regulatory factor 6	IRF6	0.91 (0.84, 0.98)	0.0178337
2700-56	SL000049	P07225	Protein S	Vitamin K-dependent protein S	PROS1	1.10 (1.02, 1.18)	0.0180183
12685-57	SL019790	Q9NSB8	HOME2	Homer protein homolog 2	HOMER2	0.91 (0.84, 0.98)	0.0180209
11350-30	SL019100	Q9UNE7	CHIP	E3 ubiquitin-protein ligase CHIP	STUB1	0.91 (0.84, 0.98)	0.0181881
8864-59	SL018718	Q5EE01	CENPW	Centromere protein W	CENPW	1.10 (1.02, 1.18)	0.0181977
13436-54	SL020077	P56270	MAZ	Myc-associated zinc finger protein	MAZ	0.91 (0.83, 0.98)	0.0182768
14091-42	SL005371	O75828	Carbonyl reductase 3	Carbonyl reductase [NADPH] 3	CBR3	1.10 (1.02, 1.18)	0.0182954
17403-14	SL006190	P45954	acyl-Coenzyme A dehydrogenase	Short/branched chain specific acyl-CoA dehydrogenase, mitochondrial	ACADSB	0.91 (0.85, 0.98)	0.0183089
5227-60	SL006921	Q15118	PDK1	[Pyruvate dehydrogenase (acetyl-transferring)] kinase isozyme 1, mitochondrial	PDK1	0.91 (0.85, 0.98)	0.018388
8962-48	SL018792	P23443	KS6B1	Ribosomal protein S6 kinase beta-1	RPS6KB1	1.10 (1.02, 1.18)	0.0184081
4567-82	SL014468	O60880	SH21A	SH2 domain-containing protein 1A	SH2D1A	0.91 (0.84, 0.98)	0.0184518
3290-50	SL008773	Q6YHK3	CD109	CD109 antigen	CD109	1.10 (1.02, 1.18)	0.0184846
6496-60	SL025834	P80370	DLK1:ECD	Protein delta homolog 1:Extracellular domain	DLK1	1.10 (1.02, 1.19)	0.0185794
10080-9	SL019240	Q14232	EI2BA	Translation initiation factor eIF-2B subunit alpha	EIF2B1	0.91 (0.84, 0.98)	0.0186706
3046-31	SL004260	Q9HD89	resistin	Resistin	RETN	0.91 (0.85, 0.98)	0.0186877
2731-29	SL000528	P16435	NADPH-P450 Oxidoreductase	NADPH--cytochrome P450 reductase	POR	0.91 (0.84, 0.98)	0.0186908
13525-17	SL020151	Q8TDN1	KCNG4	Potassium voltage-gated channel subfamily G member 4	KCNG4	1.09 (1.02, 1.18)	0.0186983
13116-25	SL008931	Q8N6Q3	CD177	CD177 antigen	CD177	0.91 (0.85, 0.98)	0.0187115
4393-3	SL004334	O43320	FGF-16	Fibroblast growth factor 16	FGF16	0.91 (0.85, 0.98)	0.0187347
18925-24	SL005690	P28066	Proteasome subunit alpha type 5	Proteasome subunit alpha type-5	PSMA5	1.09 (1.01, 1.18)	0.0189903
5062-60	SL011100	Q15762	CD226	CD226 antigen	CD226	0.91 (0.84, 0.98)	0.0190068
11319-106	SL013791	P49959	MRE11	Double-strand break repair protein MRE11	MRE11	0.91 (0.84, 0.98)	0.0191631
9294-45	SL012443	P55001	MFAP2	Microfibrillar-associated protein 2	MFAP2	0.91 (0.84, 0.98)	0.0192855
11161-5	SL019340	Q8N0X7	SPG20	Spartin	SPART	0.91 (0.85, 0.99)	0.0194626
12454-105	SL019732	Q9BV86	NTM1A	N-terminal Xaa-Pro-Lys N-methyltransferase 1	NTMT1	0.91 (0.84, 0.98)	0.0195629
5358-3	SL008574	Q99983	OMD	Osteomodulin	OMD	1.10 (1.02, 1.19)	0.0195821
12717-65	SL019861	O15405	TOX3	TOX high mobility group box family member 3	TOX3	0.91 (0.84, 0.98)	0.0196754
11226-16	SL019352	Q05086	UBE3A	Ubiquitin-protein ligase E3A	UBE3A	0.91 (0.85, 0.99)	0.01968
13403-5	SL013779	P41161	ETV5	ETS translocation variant 5	ETV5	1.10 (1.01, 1.18)	0.0197771
13102-1	SL012769	Q96BQ1	FAM3D	Protein FAM3D	FAM3D	0.91 (0.85, 0.99)	0.0198546
11490-42	SL019457	P11441	UBL4A	Ubiquitin-like protein 4A	UBL4A	0.91 (0.85, 0.99)	0.0198565
17468-1	SL019429	Q9UMX1	SUFU	Suppressor of fused homolog	SUFU	1.10 (1.01, 1.18)	0.0198728
3298-52	SL010454	Q8IWV2	Contactin-4	Contactin-4	CNTN4	1.10 (1.02, 1.19)	0.0198936
12381-26	SL008046	P16152	CBR1	Carbonyl reductase [NADPH] 1	CBR1	0.91 (0.84, 0.99)	0.0199339
19131-184	SL014895	Q01085	TIAR	Nucleolysin TIAR	TIAL1	0.91 (0.85, 0.99)	0.020135
9178-30	SL004297	Q02297	NEUREGULIN-1	Neuregulin-1	NRG1	0.91 (0.84, 0.99)	0.0204334
9577-26	SL019020	Q8N9I0	SYT2	Synaptotagmin-2	SYT2	0.91 (0.84, 0.99)	0.0204725
16851-50	SL018615	O43819	SCO2	Protein SCO2 homolog, mitochondrial	SCO2	0.91 (0.85, 0.99)	0.0204865
15475-4	SL004948	P55058	PLTP	Phospholipid transfer protein	PLTP	0.91 (0.84, 0.99)	0.0205245
4917-62	SL003182	P06756|P18084	Integrin aVb5	Integrin alpha-V: beta-5 complex	ITGAV|ITGB5	1.09 (1.01, 1.18)	0.0205559
3191-50	SL012783	Q96NZ8	WFKN1	WAP, kazal, immunoglobulin, kunitz and NTR domain-containing protein 1	WFIKKN1	1.10 (1.01, 1.18)	0.0205683
7011-8	SL018024	Q6PIL6	KCIP4	Kv channel-interacting protein 4	KCNIP4	1.09 (1.01, 1.18)	0.0205796
5763-67	SL004535	Q8WTQ1	HBD-4	Beta-defensin 104	DEFB104A	1.13 (1.02, 1.25)	0.0206438
10761-5	SL006541	Q15363	TMED2	Transmembrane emp24 domain-containing protein 2	TMED2	0.91 (0.84, 0.99)	0.0207708
9391-60	SL008370	Q9UHG2	PCSK1	ProSAAS	PCSK1N	0.91 (0.84, 0.99)	0.0208958
2794-60	SL000581	P00441	SOD	Superoxide dismutase [Cu-Zn]	SOD1	0.91 (0.84, 0.99)	0.0209382
12408-333	SL015330	Q9UL26	RB22A	Ras-related protein Rab-22A	RAB22A	0.91 (0.85, 0.99)	0.0210828
9823-2	SL013732	P00374	DYR	Dihydrofolate reductase	DHFR	0.91 (0.85, 0.99)	0.0212374
10908-2	SL017992	Q8IUC8	GLT13	Polypeptide N-acetylgalactosaminyltransferase 13	GALNT13	1.10 (1.01, 1.19)	0.021251
5980-55	SL017272	Q53S33	BOLA3	BolA-like protein 3	BOLA3	0.91 (0.85, 0.99)	0.0212581
7038-45	SL018029	Q92187	SIA8D	CMP-N-acetylneuraminate-poly-alpha-2,8-sialyltransferase	ST8SIA4	0.91 (0.85, 0.99)	0.0212652
9893-27	SL004621	P54368	Ornithine decarboxylase antizyme	Ornithine decarboxylase antizyme 1	OAZ1	0.91 (0.84, 0.99)	0.0213046
10562-42	SL015086	Q8NC67	NETO2	Neuropilin and tolloid-like protein 2	NETO2	0.91 (0.84, 0.99)	0.0213346
12490-92	SL019720	Q9UHA4	LTOR3	Ragulator complex protein LAMTOR3	LAMTOR3	0.91 (0.83, 0.99)	0.0213759
6493-9	SL017462	Q66K79	CBPZ	Carboxypeptidase Z	CPZ	0.91 (0.84, 0.99)	0.0214052
8750-46	SL004893	P18206	Vinculin	Vinculin	VCL	0.91 (0.85, 0.99)	0.0214204
8465-52	SL000346	P09668	Cathepsin H	Cathepsin H	CTSH	1.09 (1.01, 1.18)	0.0215197
6441-62	SL012868	Q9UKP5	ATS6	A disintegrin and metalloproteinase with thrombospondin motifs 6	ADAMTS6	0.91 (0.85, 0.99)	0.0216113
15644-1	SL000303	P43251	Biotinidase	Biotinidase	BTD	1.09 (1.01, 1.18)	0.0217193
11910-27	SL019039	Q92988	DLX4	Homeobox protein DLX-4	DLX4	0.91 (0.85, 0.99)	0.0217399
12759-47	SL004792	Q12906	DRBP76	Interleukin enhancer-binding factor 3	ILF3	0.91 (0.84, 0.99)	0.0217509
12016-60	SL013756	P22681	CBL	E3 ubiquitin-protein ligase CBL	CBL	0.92 (0.85, 0.99)	0.0217955
10781-19	SL008886	Q6UXB4	CLC4G	C-type lectin domain family 4 member G	CLEC4G	0.91 (0.84, 0.99)	0.021827
11683-19	SL019567	Q9NZ52	GGA3	ADP-ribosylation factor-binding protein GGA3	GGA3	0.91 (0.85, 0.99)	0.021834
18243-9	SL007871	P30085	Cytidylate kinase	UMP-CMP kinase	CMPK1	0.91 (0.85, 0.99)	0.0218512
3727-35	SL011509	P10082	PYY	Peptide YY	PYY	0.91 (0.84, 0.99)	0.021951
13655-34	SL005695	P19338	Nucleolin	Nucleolin	NCL	0.91 (0.84, 0.99)	0.0219626
6362-6	SL017442	Q9H1Z8	AUGN	Augurin	ECRG4	1.09 (1.01, 1.18)	0.0220512
19488-1	SL007980	O75340	PDCD6	Programmed cell death protein 6	PDCD6	0.91 (0.85, 0.99)	0.0220761
7096-30	SL018122	Q96DB5	RMD1	Regulator of microtubule dynamics protein 1	RMDN1	0.91 (0.85, 0.99)	0.0220773
14670-1	SL020187	P12757	SKIL	Ski-like protein	SKIL	0.91 (0.85, 0.99)	0.0221404
19290-5	SL008856	P00492	HPRT	Hypoxanthine-guanine phosphoribosyltransferase	HPRT1	0.91 (0.85, 0.99)	0.0221453
14332-3	SL008025	P11233	RALA	Ras-related protein Ral-A	RALA	0.91 (0.85, 0.99)	0.0221522
18921-30	SL007331	P78562	PHEX	Phosphate-regulating neutral endopeptidase	PHEX	1.10 (1.01, 1.19)	0.0221697
13572-43	SL010941	O00231	PSD11	26S proteasome non-ATPase regulatory subunit 11	PSMD11	0.91 (0.85, 0.99)	0.0222377
7856-51	SL018294	Q8WW52	F151A	Protein FAM151A	FAM151A	1.09 (1.01, 1.18)	0.0222803
12411-60	SL019679	P61244	MAX	Protein max	MAX	0.92 (0.85, 0.99)	0.0224888
11590-5	SL019537	Q86U06	RBM23	Probable RNA-binding protein 23	RBM23	0.91 (0.84, 0.99)	0.022514
3293-2	SL006108	O43866	CD5L	CD5 antigen-like	CD5L	0.91 (0.84, 0.99)	0.0225432
8916-32	SL025993	Q13586	STIM1:CD	Stromal interaction molecule 1:Cytoplasmic domain	STIM1	0.92 (0.85, 0.99)	0.0227075
19334-62	SL016128	O95881	TXD12	Thioredoxin domain-containing protein 12	TXNDC12	0.91 (0.85, 0.99)	0.022724
18899-82	SL021461	Q9Y3E1	HDGR3	Hepatoma-derived growth factor-related protein 3	HDGFL3	0.91 (0.85, 0.99)	0.0227309
8356-88	SL009326	P01178	NEU1	Oxytocin-neurophysin 1	OXT	0.91 (0.85, 0.99)	0.0228727
4697-59	SL001726	P04141	GM-CSF	Granulocyte-macrophage colony-stimulating factor	CSF2	0.91 (0.84, 0.99)	0.0228933
17683-2	SL020090	Q9P000	COMD9	COMM domain-containing protein 9	COMMD9	0.92 (0.85, 0.99)	0.022981
3415-61	SL004660	P21815	BSP	Bone sialoprotein 2	IBSP	0.91 (0.84, 0.99)	0.0230631
10572-65	SL012372	O60676	CST8	Cystatin-8	CST8	0.92 (0.85, 0.99)	0.0230811
10956-82	SL009212	P23434	GCSH	Glycine cleavage system H protein, mitochondrial	GCSH	0.91 (0.84, 0.99)	0.0231802
4212-5	SL012188	Q9UBC2	EP15R	Epidermal growth factor receptor substrate 15-like 1	EPS15L1	0.91 (0.85, 0.99)	0.0232786
18415-16	SL016516	Q9H0F7	ARL6	ADP-ribosylation factor-like protein 6	ARL6	0.91 (0.85, 0.99)	0.0234785
13539-131	SL020168	Q92952	KCNN1	Small conductance calcium-activated potassium channel protein 1	KCNN1	1.09 (1.01, 1.18)	0.0235476
11307-33	SL007655	Q9H0M0	WWP1	NEDD4-like E3 ubiquitin-protein ligase WWP1	WWP1	0.92 (0.85, 0.99)	0.0236271
13939-14	SL006519	Q16851	UGPA1	UTP--glucose-1-phosphate uridylyltransferase	UGP2	0.91 (0.85, 0.99)	0.0236349
13946-8	SL020297	Q9BUQ8	DDX23	Probable ATP-dependent RNA helicase DDX23	DDX23	1.10 (1.01, 1.19)	0.0236494
10089-7	SL019244	O95671	ASML	N-acetylserotonin O-methyltransferase-like protein	ASMTL	0.92 (0.85, 0.99)	0.0239638
2966-65	SL004362	Q9Y240	SCGF-beta	Stem cell growth factor-beta	CLEC11A	0.92 (0.85, 0.99)	0.024171
17454-15	SL006311	Q8IUX8	EGFL6	Epidermal growth factor-like protein 6	EGFL6	0.92 (0.85, 0.99)	0.0241758
6520-87	SL007091	P08493	MGP	Matrix Gla protein	MGP	0.91 (0.84, 0.99)	0.0242741
17320-19	SL013281	Q9NRN7	ADPPT	L-aminoadipate-semialdehyde dehydrogenase-phosphopantetheinyl transferase	AASDHPPT	0.92 (0.85, 0.99)	0.0243305
4775-34	SL005572	P06396	Gelsolin	Gelsolin	GSN	1.09 (1.01, 1.18)	0.0243398
14618-26	SL012766	Q96AW1	ECOP	Vesicular, overexpressed in cancer, prosurvival protein 1	VOPP1	1.10 (1.01, 1.19)	0.0244099
12378-71	SL012578	O15533	TPSN	Tapasin	TAPBP	0.91 (0.84, 0.99)	0.0244161
3366-51	SL006550	Q16610	ECM1	Extracellular matrix protein 1	ECM1	1.09 (1.01, 1.18)	0.0244434
5076-53	SL014294	Q5JZY3	EPHAA	Ephrin type-A receptor 10	EPHA10	1.09 (1.01, 1.18)	0.0247883
9340-17	SL017408	Q9NWM8	FKB14	Peptidyl-prolyl cis-trans isomerase FKBP14	FKBP14	0.92 (0.85, 0.99)	0.0248232
9880-33	SL019158	P48775	T23O	Tryptophan 2,3-dioxygenase	TDO2	1.09 (1.01, 1.18)	0.0248812
13416-8	SL020086	Q14C87	T132D	Transmembrane protein 132D	TMEM132D	1.10 (1.01, 1.19)	0.0252745
3181-50	SL004673	P25774	Cathepsin S	Cathepsin S	CTSS	0.92 (0.85, 0.99)	0.0254623
2182-54	SL000318	P0C0L4|P0C0L5	C4b	Complement C4b	C4A|C4B	1.09 (1.01, 1.18)	0.0254985
6366-38	SL017421	Q96J42	TXD15	Thioredoxin domain-containing protein 15	TXNDC15	0.92 (0.85, 0.99)	0.0255118
9769-48	SL025836	Q8NFT8	DNER:ECD	Delta and Notch-like epidermal growth factor-related receptor:Extracellular domain	DNER	1.10 (1.01, 1.19)	0.025704
12576-21	SL002732	P43357	MAGE-3	Melanoma-associated antigen 3	MAGEA3	0.90 (0.83, 0.99)	0.0258072
7178-59	SL018104	Q9NTK1	DEPP	Protein DEPP	DEPP1	1.09 (1.01, 1.17)	0.0259209
6393-63	SL004912	P14625	Endoplasmin	Endoplasmin	HSP90B1	0.92 (0.85, 0.99)	0.0260061
2640-3	SL004637	Q04912	MSP R	Macrophage-stimulating protein receptor	MST1R	1.09 (1.01, 1.17)	0.0260127
11116-16	SL018991	Q6NUJ2	CK087	Uncharacterized protein C11orf87	C11orf87	1.09 (1.01, 1.18)	0.0260396
18330-7	SL010957	Q96G03	PGM2	Phosphoglucomutase-2	PGM2	0.92 (0.85, 0.99)	0.0260467
18332-17	SL020907	O14810	CPLX1	Complexin-1	CPLX1	0.91 (0.84, 0.99)	0.0260662
9585-80	SL025781	Q9H6B4	ACAM:CD	CXADR-like membrane protein:Cytoplasmic domain	CLMP	0.91 (0.84, 0.99)	0.0261985
3504-58	SL004536	P81172	LEAP-1	Hepcidin	HAMP	1.09 (1.01, 1.18)	0.0262057
6455-52	SL012650	Q86UW8	HPLN4	Hyaluronan and proteoglycan link protein 4	HAPLN4	1.09 (1.01, 1.18)	0.026232
15481-45	SL004525	P49913	LL-37	Antibacterial protein LL-37	CAMP	1.09 (1.01, 1.18)	0.0262448
11358-15	SL013823	Q13322	GRB10	Growth factor receptor-bound protein 10	GRB10	0.92 (0.85, 0.99)	0.0262562
8396-42	SL018476	Q6GMR7	FAAH2	Fatty-acid amide hydrolase 2	FAAH2	0.91 (0.84, 0.99)	0.0262729
5007-1	SL006920	Q16539	MAPK14	Mitogen-activated protein kinase 14	MAPK14	0.92 (0.85, 0.99)	0.0262886
12357-41	SL016390	O95721	SNP29	Synaptosomal-associated protein 29	SNAP29	0.92 (0.85, 0.99)	0.0262908
13022-20	SL019515	O14683	P5I11	Tumor protein p53-inducible protein 11	TP53I11	1.09 (1.01, 1.18)	0.026305
17325-10	SL014982	Q16774	KGUA	Guanylate kinase	GUK1	0.92 (0.85, 0.99)	0.026378
5813-58	SL000408	P01588	Epo	Erythropoietin	EPO	0.91 (0.84, 0.99)	0.026486
8053-16	SL025832	Q8TBM8	DJB14:CD	DnaJ homolog subfamily B member 14:Cytoplasmic domain	DNAJB14	0.91 (0.84, 0.99)	0.0265325
17344-23	SL018388	Q9UBI4	STML1	Stomatin-like protein 1	STOML1	1.09 (1.01, 1.18)	0.0265719
6451-64	SL008299	Q9BXN1	ASPN	Asporin	ASPN	1.09 (1.01, 1.18)	0.0265791
10693-43	SL025910	A4D1S0	KLRG2:C-term	Killer cell lectin-like receptor subfamily G member 2:C-term	KLRG2	0.92 (0.85, 0.99)	0.0266926
8529-1	SL026016	O14763	TRAIL R2:Death	Tumor necrosis factor receptor superfamily member 10B:Death domain	TNFRSF10B	1.09 (1.01, 1.18)	0.026711
10372-18	SL007229	P42226	STAT6	Signal transducer and activator of transcription 6	STAT6	0.92 (0.85, 0.99)	0.0268334
3629-60	SL006805	Q9Y5S2	MRCKB	Serine/threonine-protein kinase MRCK beta	CDC42BPB	0.92 (0.85, 0.99)	0.0269482
18813-15	SL021131	Q9NUU7	DD19A	ATP-dependent RNA helicase DDX19A	DDX19A	0.92 (0.85, 0.99)	0.0269801
14143-8	SL014983	Q16778	H2B2E	Histone H2B type 2-E	H2BC21	0.92 (0.85, 0.99)	0.0273335
5230-99	SL016557	P04035	HMGR	3-hydroxy-3-methylglutaryl-coenzyme A reductase	HMGCR	1.09 (1.01, 1.18)	0.0274424
10447-18	SL018138	Q9H361	PABP3	Polyadenylate-binding protein 3	PABPC3	0.92 (0.85, 0.99)	0.0277553
16288-17	SL013797	P54764	EPHA4	Ephrin type-A receptor 4	EPHA4	1.09 (1.01, 1.18)	0.027929
4842-62	SL000070	P51654	Glypican 3	Glypican-3	GPC3	1.09 (1.01, 1.18)	0.0279521
2960-66	SL003192	P27918	Properdin	Properdin	CFP	1.09 (1.01, 1.18)	0.0280155
19276-124	SL013061	P62308	RUXG	Small nuclear ribonucleoprotein G	SNRPG	0.92 (0.85, 0.99)	0.0280533
3866-7	SL011529	Q9Y3A5	SBDS	Ribosome maturation protein SBDS	SBDS	0.92 (0.85, 0.99)	0.0280638
11118-107	SL019321	Q9H0T7	RAB17	Ras-related protein Rab-17	RAB17	1.09 (1.01, 1.17)	0.0280679
8005-1	SL018347	P84157	MXRA7	Matrix-remodeling-associated protein 7	MXRA7	0.92 (0.85, 0.99)	0.0280709
9257-14	SL017256	Q9BSH4	TACO1	Translational activator of cytochrome c oxidase 1	TACO1	0.92 (0.85, 0.99)	0.0281363
6626-81	SL017514	Q9NRB3	CHSTC	Carbohydrate sulfotransferase 12	CHST12	0.92 (0.85, 0.99)	0.0281654
19122-47	SL016370	O14950	ML12B	Myosin regulatory light chain 12B	MYL12B	0.92 (0.85, 0.99)	0.0282675
9839-148	SL004506	P58753	Tirap	Toll/interleukin-1 receptor domain-containing adapter protein	TIRAP	0.92 (0.85, 0.99)	0.0282677
19367-34	SL016427	P42126	D3D2	Enoyl-CoA delta isomerase 1, mitochondrial	ECI1	0.92 (0.85, 0.99)	0.028272
14688-6	SL020212	P35236	PTN7	Tyrosine-protein phosphatase non-receptor type 7	PTPN7	0.91 (0.84, 0.99)	0.0285009
18842-24	SL014870	P62837	UB2D2	Ubiquitin-conjugating enzyme E2 D2	UBE2D2	0.92 (0.85, 0.99)	0.0285473
14135-3	SL020172	Q9HBX9	RXFP1	Relaxin receptor 1	RXFP1	1.09 (1.01, 1.18)	0.0285987
15318-75	SL004212	P60903	Calpactin I light chain	Protein S100-A10	S100A10	1.09 (1.01, 1.18)	0.0286852
8815-1	SL012603	Q6UWY5	OLFL1	Olfactomedin-like protein 1	OLFML1	1.09 (1.01, 1.18)	0.028945
9753-17	SL003645	P15311	Ezrin	Ezrin	EZR	0.92 (0.85, 0.99)	0.0293363
3714-49	SL000382	P12277|P06732	CK-MB	Creatine kinase M-type:Creatine kinase B-type heterodimer	CKB|CKM	1.10 (1.01, 1.19)	0.0293971
11557-3	SL007679	Q9HCE7	SMUF1	E3 ubiquitin-protein ligase SMURF1	SMURF1	0.91 (0.84, 0.99)	0.0294126
6612-90	SL017490	Q6PL45	CP079	BRICHOS domain-containing protein 5	BRICD5	0.92 (0.85, 0.99)	0.029456
12396-19	SL006368	Q6NVY1	HIBCH	3-hydroxyisobutyryl-CoA hydrolase, mitochondrial	HIBCH	0.92 (0.85, 0.99)	0.029458
14237-1	SL000451	P0DMV8	HSP 70	Heat shock 70 kDa protein 1A	HSPA1A	1.09 (1.01, 1.18)	0.0294972
5275-28	SL014488	P15498	VAV	Proto-oncogene vav	VAV1	0.92 (0.85, 0.99)	0.0295361
3848-14	SL003785	P04406	GAPDH, liver	Glyceraldehyde-3-phosphate dehydrogenase	GAPDH	0.92 (0.85, 0.99)	0.0296991
3903-49	SL005372	O95219	Sorting nexin 4	Sorting nexin-4	SNX4	0.92 (0.85, 0.99)	0.0298198
19118-47	SL013229	Q92882	OSTF1	Osteoclast-stimulating factor 1	OSTF1	0.92 (0.85, 0.99)	0.0298789
13524-25	SL020161	Q96MM7	H6ST2	Heparan-sulfate 6-O-sulfotransferase 2	HS6ST2	0.91 (0.84, 0.99)	0.0299267
7009-8	SL017967	P21854	CD72	B-cell differentiation antigen CD72	CD72	0.92 (0.85, 0.99)	0.0300566
6621-10	SL012404	P04090	REL2	Prorelaxin H2	RLN2	0.92 (0.85, 0.99)	0.0300894
6168-11	SL017288	P04637	p53 R175H	Cellular tumor antigen p53 R175H mutant	TP53	0.92 (0.84, 0.99)	0.0303311
19289-29	SL010986	P06132	DCUP	Uroporphyrinogen decarboxylase	UROD	0.92 (0.85, 0.99)	0.0304581
6081-52	SL008377	Q9UKZ9	PCOC2	Procollagen C-endopeptidase enhancer 2	PCOLCE2	1.09 (1.01, 1.17)	0.030486
7127-3	SL000274	P02652	Apo A-II	Apolipoprotein A-II	APOA2	0.92 (0.85, 0.99)	0.0305392
12560-9	SL008415	Q8TCD5	NT5C	5'(3')-deoxyribonucleotidase, cytosolic type	NT5C	0.92 (0.85, 0.99)	0.0305445
11382-5	SL006491	P53004	BIEA	Biliverdin reductase A	BLVRA	0.92 (0.85, 0.99)	0.0306073
4271-75	SL006705	Q99471	PFD5	Prefoldin subunit 5	PFDN5	0.92 (0.85, 0.99)	0.0306602
2828-82	SL004645	O43278	HAI-1	Kunitz-type protease inhibitor 1	SPINT1	1.09 (1.01, 1.18)	0.0307061
7246-4	SL008818	Q5SZK8	FREM2	FRAS1-related extracellular matrix protein 2	FREM2	0.91 (0.84, 0.99)	0.0308861
17326-44	SL019563	Q9BVJ7	DUS23	Dual specificity protein phosphatase 23	DUSP23	0.92 (0.85, 0.99)	0.0310757
17164-15	SL004211	P09525	annexin IV	Annexin A4	ANXA4	0.92 (0.85, 0.99)	0.0311744
14662-6	SL020179	P28698	MZF1	Myeloid zinc finger 1	MZF1	1.09 (1.01, 1.18)	0.0314401
17784-23	SL013389	P60983	GMFB	Glia maturation factor beta	GMFB	0.92 (0.85, 0.99)	0.031454
15698-6	SL007220	P40222	TXLNA	Alpha-taxilin	TXLNA	0.92 (0.85, 0.99)	0.0315673
16618-7	SL007370	Q07108	CD69	Early activation antigen CD69	CD69	0.92 (0.85, 0.99)	0.0315846
7204-1	SL018076	Q3KPI0	CEA21	Carcinoembryonic antigen-related cell adhesion molecule 21	CEACAM21	0.92 (0.85, 0.99)	0.0316421
2992-59	SL004850	Q96F46	IL-17 sR	Interleukin-17 receptor A	IL17RA	0.92 (0.85, 0.99)	0.0316918
9954-2	SL019214	Q92617	NPPL3	Nuclear pore complex-interacting protein family member B3	NPIPB3	1.09 (1.01, 1.17)	0.0317816
6923-1	SL012351	O00469	PLOD2	Procollagen-lysine,2-oxoglutarate 5-dioxygenase 2	PLOD2	0.92 (0.85, 0.99)	0.0318158
5661-15	SL001715	Q14116	IL-18	Interleukin-18	IL18	0.92 (0.85, 0.99)	0.0318393
3005-5	SL004939	P18031	PTP-1B	Tyrosine-protein phosphatase non-receptor type 1	PTPN1	0.92 (0.85, 0.99)	0.0318594
12882-7	SL019918	Q9NR21	PAR11	Poly [ADP-ribose] polymerase 11	PARP11	0.92 (0.85, 0.99)	0.0319124
11510-31	SL005699	O14791	Apo L1	Apolipoprotein L1	APOL1	1.09 (1.01, 1.18)	0.0320014
8255-34	SL011114	Q9Y6F6	MRVI1	Protein MRVI1	IRAG1	0.92 (0.85, 0.99)	0.0320536
12849-25	SL019958	Q9P0R6	GSKIP	GSK3-beta interaction protein	GSKIP	0.92 (0.84, 0.99)	0.0320858
17694-32	SL010943	Q9UL46	PSME2	Proteasome activator complex subunit 2	PSME2	0.92 (0.85, 0.99)	0.0322903
5457-5	SL007471	Q5KU26	COLEC12	Collectin-12	COLEC12	1.09 (1.01, 1.18)	0.0323447
10023-32	SL004071	P11473	VDR	Vitamin D3 receptor	VDR	1.09 (1.01, 1.17)	0.0323625
6538-90	SL017476	Q8IYS2	K2013	Uncharacterized protein KIAA2013	KIAA2013	1.09 (1.01, 1.18)	0.0324568
3170-6	SL007261	P50579	AMPM2	Methionine aminopeptidase 2	METAP2	0.92 (0.85, 0.99)	0.032459
19523-215	SL008933	Q99497	PARK7	Protein DJ-1	PARK7	0.92 (0.85, 0.99)	0.0324737
3418-12	SL010490	Q8IU85	CAMK1D	Calcium/calmodulin-dependent protein kinase type 1D	CAMK1D	1.09 (1.01, 1.17)	0.0325487
3888-8	SL009628	Q9UK53	ING1	Inhibitor of growth protein 1	ING1	0.92 (0.85, 0.99)	0.0325789
12684-5	SL019836	Q9Y6U3	ADSV	Adseverin	SCIN	1.09 (1.01, 1.17)	0.0327855
5264-65	SL003520	P27797	calreticulin	Calreticulin	CALR	0.92 (0.85, 0.99)	0.0328057
12493-42	SL019735	Q96DC9	OTUB2	Ubiquitin thioesterase OTUB2	OTUB2	0.91 (0.83, 0.99)	0.0329551
12593-33	SL019751	Q9NUG6	PDRG1	p53 and DNA damage-regulated protein 1	PDRG1	0.92 (0.85, 0.99)	0.0330785
12521-3	SL007230	P42773	CDN2C	Cyclin-dependent kinase 4 inhibitor C	CDKN2C	1.09 (1.01, 1.17)	0.0330933
18385-4	SL016384	O75832	PSD10	26S proteasome non-ATPase regulatory subunit 10	PSMD10	0.91 (0.84, 0.99)	0.0331416
4542-24	SL001896	P10909	Clusterin	Clusterin	CLU	1.09 (1.01, 1.19)	0.0331526
14631-22	SL020115	Q9BY84	DUS16	Dual specificity protein phosphatase 16	DUSP16	0.92 (0.85, 0.99)	0.0332156
3730-81	SL011448	P43489	TNR4	Tumor necrosis factor receptor superfamily member 4	TNFRSF4	0.92 (0.85, 0.99)	0.0332165
19310-81	SL014583	O14579	COPE	Coatomer subunit epsilon	COPE	1.09 (1.01, 1.17)	0.0334603
9910-9	SL010961	Q13126	MTAP	S-methyl-5'-thioadenosine phosphorylase	MTAP	1.09 (1.01, 1.18)	0.033461
8007-19	SL000343	P07858	Cathepsin B	Cathepsin B	CTSB	0.91 (0.84, 0.99)	0.0335865
12635-9	SL019822	O14717	TRDMT	tRNA (cytosine(38)-C(5))-methyltransferase	TRDMT1	0.92 (0.85, 0.99)	0.0336284
9853-3	SL019153	P09913	IFIT2	Interferon-induced protein with tetratricopeptide repeats 2	IFIT2	1.09 (1.01, 1.17)	0.033795
4984-83	SL006378	P10768	Esterase D	S-formylglutathione hydrolase	ESD	0.91 (0.83, 0.99)	0.0339687
3874-8	SL008157	P68036	UB2L3	Ubiquitin-conjugating enzyme E2 L3	UBE2L3	0.92 (0.85, 0.99)	0.0340293
14273-19	SL010939	P48147	PPCE	Prolyl endopeptidase	PREP	0.92 (0.85, 0.99)	0.0340968
14115-34	SL002782	P35318	Adrenomedullin	Adrenomedullin	ADM	1.09 (1.01, 1.18)	0.034204
8009-121	SL018320	Q15526	SURF1	Surfeit locus protein 1	SURF1	1.09 (1.01, 1.17)	0.0343427
19331-18	SL013299	Q9UQB8	BAIP2	Brain-specific angiogenesis inhibitor 1-associated protein 2	BAIAP2	0.92 (0.85, 0.99)	0.0344774
18180-58	SL020948	Q8WWV3	RT4I1	Reticulon-4-interacting protein 1, mitochondrial	RTN4IP1	0.92 (0.85, 0.99)	0.0345934
15584-9	SL002691	P36980	FHR2	Complement factor H-related protein 2	CFHR2	0.92 (0.85, 0.99)	0.0345956
8882-1	SL025787	P78536	ADAM 17:CD	Disintegrin and metalloproteinase domain-containing protein 17:Cytoplasmic domain	ADAM17	0.92 (0.85, 0.99)	0.0346819
14283-12	SL008144	P61106	RAB14	Ras-related protein Rab-14	RAB14	0.92 (0.85, 0.99)	0.034687
3872-2	SL005679	P13693	TCTP	Translationally-controlled tumor protein	TPT1	0.92 (0.85, 0.99)	0.0347468
19316-2	SL019358	Q8IWL3	HSC20	Iron-sulfur cluster co-chaperone protein HscB, mitochondrial	HSCB	1.08 (1.01, 1.17)	0.0351244
2611-72	SL004136	Q06418	Dtk	Tyrosine-protein kinase receptor TYRO3	TYRO3	1.09 (1.01, 1.18)	0.0351754
13450-49	SL020113	P40818	UBP8	Ubiquitin carboxyl-terminal hydrolase 8	USP8	0.92 (0.85, 0.99)	0.0353494
8358-30	SL005000	P30048	Peroxiredoxin-3	Thioredoxin-dependent peroxide reductase, mitochondrial	PRDX3	0.92 (0.85, 0.99)	0.0354047
15314-49	SL008340	Q9Y696	CLIC4	Chloride intracellular channel protein 4	CLIC4	0.92 (0.85, 0.99)	0.0356587
14013-11	SL015118	Q92844	TANK	TRAF family member-associated NF-kappa-B activator	TANK	0.92 (0.85, 0.99)	0.0357596
13979-3	SL020254	Q8TE54	S26A7	Anion exchange transporter	SLC26A7	0.92 (0.85, 0.99)	0.0357724
19379-154	SL008723	O95716	RAB3D	Ras-related protein Rab-3D	RAB3D	0.92 (0.85, 0.99)	0.0357798
19161-1	SL010976	Q9Y4E8	UBP15	Ubiquitin carboxyl-terminal hydrolase 15	USP15	0.92 (0.85, 0.99)	0.0358147
18382-109	SL009649	P21964	Catechol O-methyltransferase	Catechol O-methyltransferase	COMT	1.09 (1.01, 1.17)	0.0358886
7922-5	SL002782	P35318	Adrenomedullin	Adrenomedullin	ADM	0.92 (0.85, 0.99)	0.0359795
9723-105	SL005610	Q9H8L6	EMILIN-3	Multimerin-2	MMRN2	0.92 (0.85, 0.99)	0.0361152
11252-30	SL025921	O75427	LRCH4:CH	Leucine-rich repeat and calponin homology domain-containing protein 4:Calponin Homology	LRCH4	0.92 (0.85, 0.99)	0.036164
10036-201	SL019252	Q9H4I2	ZHX3	Zinc fingers and homeoboxes protein 3	ZHX3	0.92 (0.85, 0.99)	0.0361796
13591-31	SL020210	P49642	PRI1	DNA primase small subunit	PRIM1	1.09 (1.01, 1.17)	0.0361853
9877-28	SL013040	P46109	CRKL	Crk-like protein	CRKL	0.92 (0.85, 0.99)	0.0361885
6609-22	SL008878	P09543	CN37	2',3'-cyclic-nucleotide 3'-phosphodiesterase	CNP	0.92 (0.85, 0.99)	0.0363512
12781-2	SL014970	Q15633	TRBP2	RISC-loading complex subunit TARBP2	TARBP2	0.92 (0.84, 0.99)	0.0364196
9115-78	SL008406	O15204	ADEC1	ADAM DEC1	ADAMDEC1	0.92 (0.85, 0.99)	0.0364379
17467-1	SL015172	Q9BPW9	DHRS9	Dehydrogenase/reductase SDR family member 9	DHRS9	0.92 (0.85, 0.99)	0.0364442
5124-69	SL005169	Q9UMF0	sICAM-5	Intercellular adhesion molecule 5	ICAM5	0.92 (0.84, 0.99)	0.0366516
6069-71	SL012703	Q8NBJ7	SUMF2	Sulfatase-modifying factor 2	SUMF2	0.92 (0.85, 0.99)	0.0367192
5335-73	SL003647	P08133	annexin VI	Annexin A6	ANXA6	0.92 (0.86, 1.00)	0.0367343
9960-2	SL019203	Q92609	TBCD5	TBC1 domain family member 5	TBC1D5	0.92 (0.85, 1.00)	0.0367519
4389-2	SL007003	O43323	DHH	Desert hedgehog protein N-product	DHH	0.92 (0.85, 0.99)	0.0367818
5487-7	SL016928	Q9NQ25	SLAF7	SLAM family member 7	SLAMF7	0.92 (0.85, 0.99)	0.036821
11659-31	SL011224	Q14677	EPN4	Clathrin interactor 1	CLINT1	0.92 (0.85, 1.00)	0.0368458
19193-18	SL013059	P61758	PFD3	Prefoldin subunit 3	VBP1	1.09 (1.00, 1.17)	0.0370265
14684-17	SL011179	P17655	CAN2	Calpain-2 catalytic subunit	CAPN2	1.09 (1.01, 1.18)	0.0370332
3299-29	SL010455	O94779	Contactin-5	Contactin-5	CNTN5	1.09 (1.00, 1.17)	0.0372556
5494-52	SL009790	P62306	RUXF	Small nuclear ribonucleoprotein F	SNRPF	1.09 (1.00, 1.18)	0.0375095
15622-13	SL005491	Q14982	OBCAM	Opioid-binding protein/cell adhesion molecule	OPCML	1.09 (1.00, 1.18)	0.0375266
2877-3	SL004306	P63279	UBC9	SUMO-conjugating enzyme UBC9	UBE2I	0.92 (0.85, 1.00)	0.0375497
3296-92	SL008623	Q02246	CNTN2	Contactin-2	CNTN2	1.08 (1.00, 1.17)	0.0375817
5250-53	SL010928	P12268	IMDH2	Inosine-5'-monophosphate dehydrogenase 2	IMPDH2	0.92 (0.85, 1.00)	0.0376399
12564-9	SL019777	Q9Y221	NIP7	60S ribosome subunit biogenesis protein NIP7 homolog	NIP7	0.92 (0.85, 1.00)	0.0376929
2823-7	SL004704	Q86VX2	COMMD7	COMM domain-containing protein 7	COMMD7	0.92 (0.85, 1.00)	0.0377725
12571-14	SL019778	P36405	ARL3	ADP-ribosylation factor-like protein 3	ARL3	0.92 (0.85, 1.00)	0.037824
17333-20	SL008026	P11310	ACADM	Medium-chain specific acyl-CoA dehydrogenase, mitochondrial	ACADM	0.92 (0.86, 1.00)	0.0378681
13738-8	SL001932	P08476	Inhibin bA chain	Inhibin beta A chain	INHBA	0.92 (0.85, 1.00)	0.0379296
9081-39	SL018842	Q99726	ZNT3	Zinc transporter 3	SLC30A3	1.08 (1.00, 1.17)	0.0379915
8464-31	SL012517	Q2I0M5	RSPO4	R-spondin-4	RSPO4	0.92 (0.84, 1.00)	0.0380689
14009-65	SL005721	P21580	TNFAIP3	Tumor necrosis factor alpha-induced protein 3	TNFAIP3	0.92 (0.85, 1.00)	0.0381223
5737-61	SL011110	Q92854	SEM4D	Semaphorin-4D	SEMA4D	0.92 (0.85, 1.00)	0.0381668
10075-75	SL019254	Q9BR61	ACBD6	Acyl-CoA-binding domain-containing protein 6	ACBD6	0.92 (0.85, 1.00)	0.0382416
5834-18	SL000485	P15248	IL-9	Interleukin-9	IL9	0.92 (0.85, 1.00)	0.038255
17391-10	SL015530	Q96I25	SPF45	Splicing factor 45	RBM17	0.92 (0.85, 1.00)	0.0382879
10344-334	SL005173	Q13651	IL-10 Ra	Interleukin-10 receptor subunit alpha	IL10RA	1.08 (1.00, 1.17)	0.0383324
9126-171	SL018814	Q86UY8	NT5D3	5'-nucleotidase domain-containing protein 3	NT5DC3	0.92 (0.85, 1.00)	0.0383369
11593-21	SL003188	Q07325	MIG	C-X-C motif chemokine 9	CXCL9	1.09 (1.00, 1.18)	0.0388473
19601-15	SL019725	Q96DX5	ASB9	Ankyrin repeat and SOCS box protein 9	ASB9	0.92 (0.85, 1.00)	0.0388904
5727-35	SL017109	Q6Y288	B3GLT	Beta-1,3-glucosyltransferase	B3GLCT	0.92 (0.85, 1.00)	0.0390836
10880-38	SL018034	P0C2L3	F163B	Protein FAM163B	FAM163B	0.92 (0.85, 1.00)	0.0393156
18191-23	SL013039	P43487	RANG	Ran-specific GTPase-activating protein	RANBP1	0.92 (0.85, 1.00)	0.0393251
12662-82	SL004998	Q13011	ECH1	Delta(3,5)-Delta(2,4)-dienoyl-CoA isomerase, mitochondrial	ECH1	0.92 (0.86, 1.00)	0.0393375
19639-53	SL011501	P10997	IAPP	Islet amyloid polypeptide	IAPP	1.09 (1.00, 1.18)	0.0393717
19287-59	SL007009	O43583	DENR	Density-regulated protein	DENR	0.92 (0.85, 1.00)	0.0393736
15470-11	SL005383	P07686	Hexosaminidase B	Beta-hexosaminidase subunit beta	HEXB	0.92 (0.86, 1.00)	0.0396348
17742-2	SL008021	P10301	RRAS	Ras-related protein R-Ras	RRAS	0.92 (0.86, 1.00)	0.0397096
5954-62	SL003970	P01270	PTH	Parathyroid hormone	PTH	1.08 (1.00, 1.17)	0.0398847
2774-10	SL000474	Q14005	IL-16	Interleukin-16	IL16	0.92 (0.85, 1.00)	0.0399268
10889-2	SL017998	Q96G30	MRAP2	Melanocortin-2 receptor accessory protein 2	MRAP2	0.92 (0.85, 1.00)	0.0401211
11626-7	SL008563	Q13404	UB2V1	Ubiquitin-conjugating enzyme E2 variant 1	UBE2V1	0.92 (0.86, 1.00)	0.0401463
9504-19	SL008535	P51159	RB27A	Ras-related protein Rab-27A	RAB27A	0.92 (0.85, 1.00)	0.0401955
6984-6	SL008731	Q969P0	IGSF8	Immunoglobulin superfamily member 8	IGSF8	1.08 (1.00, 1.17)	0.040482
18291-8	SL002000	P38936	p21	Cyclin-dependent kinase inhibitor 1	CDKN1A	0.92 (0.85, 1.00)	0.0405352
9594-30	SL019023	Q8TAD4	ZNT5	Zinc transporter 5	SLC30A5	0.92 (0.85, 1.00)	0.040572
3302-58	SL007049	O76096	CYTF	Cystatin-F	CST7	0.92 (0.86, 1.00)	0.0406007
11493-169	SL019474	Q96FJ2	DYL2	Dynein light chain 2, cytoplasmic	DYNLL2	0.92 (0.86, 1.00)	0.0406093
4915-64	SL000836	P69905|P68871	Hemoglobin	Hemoglobin	HBA1|HBB	1.08 (1.00, 1.17)	0.0406571
13516-46	SL016509	Q5J8M3	TMM85	ER membrane protein complex subunit 4	EMC4	1.08 (1.00, 1.17)	0.0407464
12046-51	SL011216	Q13148	TADBP	TAR DNA-binding protein 43	TARDBP	0.92 (0.84, 1.00)	0.0408763
9565-6	SL007598	Q96IZ0	PAWR	PRKC apoptosis WT1 regulator protein	PAWR	0.92 (0.85, 1.00)	0.0408885
5268-49	SL003331	P51512	MMP-16	Matrix metalloproteinase-16	MMP16	0.92 (0.85, 1.00)	0.0409362
17515-6	SL009344	P48723	STCH	Heat shock 70 kDa protein 13	HSPA13	0.92 (0.85, 1.00)	0.0410227
7116-31	SL012677	Q8IYS5	OSCAR	Osteoclast-associated immunoglobulin-like receptor	OSCAR	1.09 (1.00, 1.18)	0.0411645
11134-30	SL019322	Q9UGC7	RF1ML	Peptide chain release factor 1-like, mitochondrial	MTRF1L	0.92 (0.86, 1.00)	0.0412071
7194-36	SL008497	Q9Y639	NPTN	Neuroplastin	NPTN	1.09 (1.00, 1.18)	0.0412096
3893-64	SL001905	Q13421	Mesothelin	Mesothelin	MSLN	0.92 (0.85, 1.00)	0.0413354
10440-26	SL025782	Q9H6B4	ACAM:ECD	CXADR-like membrane protein:Extracellular domain	CLMP	0.92 (0.84, 1.00)	0.0413853
5658-64	SL003991	P05160	coagulation factor XIII B	Coagulation factor XIII B chain	F13B	1.08 (1.00, 1.17)	0.041392
3480-7	SL008122	P51452	DUS3	Dual specificity protein phosphatase 3	DUSP3	0.92 (0.86, 1.00)	0.0413959
11201-19	SL019343	Q9Y606	TRUA	tRNA pseudouridine synthase A, mitochondrial	PUS1	0.92 (0.86, 1.00)	0.0414397
5246-64	SL005730	O00408	cGMP-stimulated PDE	cGMP-dependent 3',5'-cyclic phosphodiesterase	PDE2A	0.92 (0.86, 1.00)	0.0416
2967-8	SL001720	P19320	VCAM-1	Vascular cell adhesion protein 1	VCAM1	0.92 (0.85, 1.00)	0.0417086
9841-197	SL005747	P22234	Multifunctional protein ADE2	Multifunctional protein ADE2	PAICS	0.92 (0.85, 1.00)	0.0417301
11320-29	SL013858	Q96EP1	CHFR	E3 ubiquitin-protein ligase CHFR	CHFR	1.09 (1.00, 1.18)	0.0417997
17785-11	SL008449	O43598	RCL	2'-deoxynucleoside 5'-phosphate N-hydrolase 1	DNPH1	0.92 (0.85, 1.00)	0.0418337
6368-9	SL012826	Q9H114	CST1L	Cystatin-like 1	CSTL1	0.92 (0.86, 1.00)	0.0418741
6264-9	SL010428	O00622	CYR61	Protein CYR61	CCN1	0.92 (0.84, 1.00)	0.0419334
2747-3	SL005229	Q9BZM4	ULBP-3	NKG2D ligand 3	ULBP3	0.92 (0.85, 1.00)	0.0420223
17195-43	SL000023	Q99933	BAG-1	BAG family molecular chaperone regulator 1	BAG1	0.92 (0.85, 1.00)	0.0420305
5735-54	SL017110	Q96EU7	C1GLC	C1GALT1-specific chaperone 1	C1GALT1C1	1.09 (1.00, 1.18)	0.0420759
5691-2	SL008669	Q9H0B8	CRLD2	Cysteine-rich secretory protein LCCL domain-containing 2	CRISPLD2	0.92 (0.86, 1.00)	0.0421545
11138-16	SL006056	Q13761	RUNX3	Runt-related transcription factor 3	RUNX3	0.92 (0.86, 1.00)	0.0422454
5650-9	SL008205	Q15084	PDIA6	Protein disulfide-isomerase A6	PDIA6	0.92 (0.86, 1.00)	0.0423927
6507-16	SL006401	O15394	NCAM2	Neural cell adhesion molecule 2	NCAM2	1.08 (1.00, 1.17)	0.0424567
5360-9	SL003722	P31751	PKB beta	RAC-beta serine/threonine-protein kinase	AKT2	0.92 (0.86, 1.00)	0.0424588
12348-46	SL019681	Q9NP81	SYSM	Serine--tRNA ligase, mitochondrial	SARS2	0.92 (0.86, 1.00)	0.0425091
3171-57	SL004469	P05067	amyloid precursor protein	Amyloid beta A4 protein	APP	0.92 (0.86, 1.00)	0.0425236
3074-6	SL003309	P18428	LBP	Lipopolysaccharide-binding protein	LBP	0.92 (0.85, 1.00)	0.0427152
3875-62	SL011549	Q99856	ARI3A	AT-rich interactive domain-containing protein 3A	ARID3A	0.92 (0.85, 1.00)	0.0428327
17802-4	SL020967	Q9NR45	SIAS	Sialic acid synthase	NANS	0.92 (0.85, 1.00)	0.0429222
14101-2	SL005153	P26992	CNTFR alpha	Ciliary neurotrophic factor receptor subunit alpha	CNTFR	1.09 (1.00, 1.18)	0.0433872
8297-8	SL018461	Q8IXB1	DJC10	DnaJ homolog subfamily C member 10	DNAJC10	0.92 (0.86, 1.00)	0.0434237
12603-87	SL019780	Q13310	PABP4	Polyadenylate-binding protein 4	PABPC4	0.92 (0.86, 1.00)	0.0434918
18870-1	SL007084	P07766	CD3E	T-cell surface glycoprotein CD3 epsilon chain	CD3E	1.08 (1.00, 1.17)	0.043499
11568-2	SL007323	P68106	FKB1B	Peptidyl-prolyl cis-trans isomerase FKBP1B	FKBP1B	0.92 (0.85, 1.00)	0.0437319
3795-6	SL004642	Q13443	ADAM 9	Disintegrin and metalloproteinase domain-containing protein 9	ADAM9	0.92 (0.85, 1.00)	0.0437918
5019-16	SL002803	P09936	PGP9.5	Ubiquitin carboxyl-terminal hydrolase isozyme L1	UCHL1	0.92 (0.85, 1.00)	0.043819
12358-6	SL007325	P78318	IGBP1	Immunoglobulin-binding protein 1	IGBP1	0.92 (0.86, 1.00)	0.0439815
11462-8	SL011160	O43251	RBM9	RNA binding protein fox-1 homolog 2	RBFOX2	0.92 (0.85, 1.00)	0.0440349
14144-3	SL019979	Q7L7L0	H2A3	Histone H2A type 3	H2AW	0.92 (0.86, 1.00)	0.0441499
16596-25	SL012999	O76003	GLRX3	Glutaredoxin-3	GLRX3	0.92 (0.86, 1.00)	0.0441511
18819-21	SL008612	P45877	PPIC	Peptidyl-prolyl cis-trans isomerase C	PPIC	0.92 (0.85, 1.00)	0.0442031
10933-107	SL018094	Q9BXU9	CABP8	Calcium-binding protein 8	CALN1	1.08 (1.00, 1.17)	0.044233
8696-15	SL016050	Q99999	G3ST1	Galactosylceramide sulfotransferase	GAL3ST1	1.08 (1.00, 1.17)	0.0442429
8479-4	SL000645	P09238	MMP-10	Stromelysin-2	MMP10	0.92 (0.86, 1.00)	0.0443615
9275-2	SL005216	O15389	Siglec-5	Sialic acid-binding Ig-like lectin 5	SIGLEC5	0.93 (0.86, 1.00)	0.0445685
6245-4	SL004693	Q92692	Nectin-2	Nectin-2	NECTIN2	0.92 (0.85, 1.00)	0.044794
19338-3	SL020950	Q8WZA0	LZIC	Protein LZIC	LZIC	0.92 (0.85, 1.00)	0.0448158
14076-74	SL007888	P01036	Cystatin-S	Cystatin-S	CST4	1.08 (1.00, 1.17)	0.0448934
13447-42	SL020094	Q5BIV9	SPRN	Shadow of prion protein	SPRN	0.92 (0.85, 1.00)	0.0449032
19491-11	SL015110	Q92506	DHB8	Estradiol 17-beta-dehydrogenase 8	HSD17B8	0.92 (0.86, 1.00)	0.04495
11174-8	SL026002	Q9UPZ6	THS7A:TSP type-1 domain 6	Thrombospondin type-1 domain-containing protein 7A:Thrombospondin type-1 domain 6	THSD7A	0.92 (0.86, 1.00)	0.0449976
8681-93	SL025960	O15173	PGRC2:N-term	Membrane-associated progesterone receptor component 2:N-term, Isoform 2	PGRMC2	1.08 (1.00, 1.17)	0.0450747
14636-25	SL005350	P52758	Ribonuclease UK114	Ribonuclease UK114	RIDA	0.92 (0.85, 1.00)	0.0450802
11456-2	SL019448	Q96LZ2	MAGBA	Melanoma-associated antigen B10	MAGEB10	0.92 (0.85, 1.00)	0.0452592
11448-34	SL016433	P51570	GALK1	Galactokinase	GALK1	0.92 (0.86, 1.00)	0.0453073
7879-12	SL000398	P08684	Cytochrome P450 3A4	Cytochrome P450 3A4	CYP3A4	1.09 (1.00, 1.18)	0.0454213
15474-7	SL013908	Q13526	PIN1	Peptidyl-prolyl cis-trans isomerase NIMA-interacting 1	PIN1	0.92 (0.86, 1.00)	0.0455016
4314-12	SL011809	Q9H773	XTP3A	dCTP pyrophosphatase 1	DCTPP1	0.92 (0.86, 1.00)	0.0455879
18226-148	SL005676	P20674	COX5A	Cytochrome c oxidase subunit 5A, mitochondrial	COX5A	0.93 (0.86, 1.00)	0.0458414
6035-2	SL009531	P15907	SIAT1	Beta-galactoside alpha-2,6-sialyltransferase 1	ST6GAL1	0.92 (0.85, 1.00)	0.0458486
9927-96	SL015069	Q8IZW8	TENS4	Tensin-4	TNS4	0.93 (0.86, 1.00)	0.0460554
18824-7	SL021460	Q14240	IF4A2	Eukaryotic initiation factor 4A-II	EIF4A2	0.93 (0.86, 1.00)	0.0465182
9986-14	SL005356	Q8N729	Neuropeptide W	Neuropeptide W	NPW	0.92 (0.85, 1.00)	0.046536
13535-2	SL025805	Q9Y5P4	C43BP:PH domain	Collagen type IV alpha-3-binding protein:PH domain	CERT1	0.92 (0.85, 1.00)	0.0465449
6064-4	SL005292	Q9BS26	TXNDC4	Endoplasmic reticulum resident protein 44	ERP44	0.93 (0.86, 1.00)	0.0465901
17397-8	SL012708	Q8NBQ5	DHB11	Estradiol 17-beta-dehydrogenase 11	HSD17B11	1.08 (1.00, 1.16)	0.0468137
18876-77	SL021174	Q8NCG5	CHST4	Carbohydrate sulfotransferase 4	CHST4	0.92 (0.85, 1.00)	0.0468348
19154-41	SL004457	P07093	Protease nexin I	Glia-derived nexin	SERPINE2	0.93 (0.86, 1.00)	0.0470239
19190-4	SL014590	O14933	UB2L6	Ubiquitin/ISG15-conjugating enzyme E2 L6	UBE2L6	0.92 (0.85, 1.00)	0.0471399
11279-42	SL019373	Q9UBS5	GABR1	Gamma-aminobutyric acid type B receptor subunit 1	GABBR1	1.08 (1.00, 1.17)	0.0472523
10454-99	SL018290	Q9Y2G8	DJC16	DnaJ homolog subfamily C member 16	DNAJC16	0.93 (0.86, 1.00)	0.0473129
10890-135	SL018026	Q6UWM7	LCTL	Lactase-like protein	LCTL	1.08 (1.00, 1.17)	0.0473737
18227-3	SL014654	O75956	CDKA2	Cyclin-dependent kinase 2-associated protein 2	CDK2AP2	0.92 (0.85, 1.00)	0.0474815
8106-15	SL015513	P43307	SSRA	Translocon-associated protein subunit alpha	SSR1	1.08 (1.00, 1.16)	0.0474864
3197-70	SL007122	P14735	IDE	Insulin-degrading enzyme	IDE	0.93 (0.86, 1.00)	0.0479734
5612-16	SL016512	Q9BX68	HINT2	Histidine triad nucleotide-binding protein 2, mitochondrial	HINT2	0.93 (0.86, 1.00)	0.0479975
3897-61	SL011709	Q96GD0	PLPP	Pyridoxal phosphate phosphatase	PDXP	0.93 (0.86, 1.00)	0.0480358
13488-3	SL020128	P53367	ARFP1	Arfaptin-1	ARFIP1	0.93 (0.86, 1.00)	0.0480521
11217-16	SL007405	Q13363	CTBP1	C-terminal-binding protein 1	CTBP1	0.93 (0.86, 1.00)	0.0481809
5714-88	SL017115	P05013	IFNA6	Interferon alpha-6	IFNA6	1.08 (1.00, 1.16)	0.0484059
17800-33	SL006198	P57086	SCAND1	SCAN domain-containing protein 1	SCAND1	1.08 (1.00, 1.16)	0.0484066
9984-12	SL019205	Q96EC8	YIPF6	Protein YIPF6	YIPF6	0.92 (0.86, 1.00)	0.0484986
9201-13	SL004811	P37802	Transgelin-2	Transgelin-2	TAGLN2	0.93 (0.86, 1.00)	0.0486569
12460-18	SL008613	O14818	PSA7	Proteasome subunit alpha type-7	PSMA7	0.93 (0.86, 1.00)	0.0486575
6086-15	SL012616	Q6WN34	CRDL2	Chordin-like protein 2	CHRDL2	0.92 (0.86, 1.00)	0.0491165
19189-2	SL010983	P54578	UBP14	Ubiquitin carboxyl-terminal hydrolase 14	USP14	0.93 (0.86, 1.00)	0.0491643
11587-5	SL019521	Q8IWI9	MGAP	MAX gene-associated protein	MGA	1.08 (1.00, 1.18)	0.0491684
4992-49	SL007173	P28799	GRN	Granulins	GRN	0.93 (0.86, 1.00)	0.0492024
3836-51	SL010528	P61960	UFM1	Ubiquitin-fold modifier 1	UFM1	0.93 (0.86, 1.00)	0.049441
5792-8	SL000011	P02771	AFP	alpha-Fetoprotein	AFP	0.92 (0.85, 1.00)	0.0494647
17377-1	SL005693	P42330	Aldose reductase-like C3	Aldo-keto reductase family 1 member C3	AKR1C3	0.92 (0.85, 1.00)	0.0494881
15596-7	SL020142	O94992	HEXI1	Protein HEXIM1	HEXIM1	0.93 (0.86, 1.00)	0.0496474
10364-6	SL004101	Q15796	SMAD2	Mothers against decapentaplegic homolog 2	SMAD2	0.93 (0.86, 1.00)	0.0497395
19506-6	SL015017	Q6IB77	GLYAT	Glycine N-acyltransferase	GLYAT	0.93 (0.86, 1.00)	0.0497917
2706-69	SL000590	P05543	Thyroxine-Binding Globulin	Thyroxine-binding globulin	SERPINA7	1.08 (1.00, 1.17)	0.049833
11681-8	SL007271	P52594	NUPL	Arf-GAP domain and FG repeat-containing protein 1	AGFG1	0.93 (0.86, 1.00)	0.0499189
15305-7	SL005696	O76038	Secretagogin	Secretagogin	SCGN	0.93 (0.86, 1.00)	0.0499587
18206-18	SL020944	P28332	ADH6	Alcohol dehydrogenase 6	ADH6	0.93 (0.86, 1.00)	0.0501353
4923-79	SL005201	P03971	MIS	Muellerian-inhibiting factor	AMH	1.08 (1.00, 1.17)	0.050192
9950-229	SL005195	P18627	LAG-3	Lymphocyte activation gene 3 protein	LAG3	0.92 (0.86, 1.00)	0.0504239
15385-116	SL004848	P12104	FABP2	Fatty acid-binding protein, intestinal	FABP2	0.93 (0.86, 1.00)	0.0507104
14593-152	SL020072	Q96ND0	F210A	Protein FAM210A	FAM210A	0.92 (0.86, 1.00)	0.0508895
12524-18	SL019774	Q96F10	SAT2	Diamine acetyltransferase 2	SAT2	0.93 (0.86, 1.00)	0.0508925
4703-87	SL000597	P01374	TNF-b	Lymphotoxin-alpha	LTA	1.08 (1.00, 1.17)	0.0509048
8589-13	SL017488	Q9H5V8	CDCP1	CUB domain-containing protein 1	CDCP1	0.93 (0.86, 1.00)	0.0510231
8470-213	SL017528	O60930	RNase H1	Ribonuclease H1	RNASEH1	0.93 (0.86, 1.00)	0.0511073
17819-30	SL020941	Q6P587	FAHD1	Acylpyruvase FAHD1, mitochondrial	FAHD1	0.93 (0.86, 1.00)	0.051128
5489-18	SL010250	P31948	Stress-induced-phosphoprotein 1	Stress-induced-phosphoprotein 1	STIP1	0.93 (0.86, 1.00)	0.0511923
2647-66	SL003648	P50395	Rab GDP dissociation inhibitor beta	Rab GDP dissociation inhibitor beta	GDI2	0.93 (0.86, 1.00)	0.0511969
2985-35	SL003173	P09341	Gro-a	Growth-regulated alpha protein	CXCL1	0.93 (0.86, 1.00)	0.051229
11616-9	SL013812	Q00613	HSF1	Heat shock factor protein 1	HSF1	0.93 (0.86, 1.00)	0.05141
2879-9	SL000248	P01011	a1-Antichymotrypsin	Alpha-1-antichymotrypsin	SERPINA3	1.08 (1.00, 1.17)	0.0516748
3497-13	SL002075	P01563	IFN-aA	Interferon alpha-2	IFNA2	1.08 (1.00, 1.17)	0.051675
9123-18	SL018808	Q8N350	DOS	Protein Dos	CBARP	0.93 (0.86, 1.00)	0.0517888
11514-196	SL004557	P13987	CD59	CD59 glycoprotein	CD59	0.92 (0.85, 1.00)	0.0519907
3796-79	SL007642	Q9BY76	ANGL4	Angiopoietin-related protein 4	ANGPTL4	0.93 (0.86, 1.00)	0.05213
10948-14	SL008958	Q8IV08	PLD3	Phospholipase D3	PLD3	0.93 (0.86, 1.00)	0.0521641
9014-18	SL008784	Q86YD3	TMM25	Transmembrane protein 25	TMEM25	1.08 (1.00, 1.16)	0.0521646
18410-26	SL021353	Q8N4G2	ARL14	ADP-ribosylation factor-like protein 14	ARL14	1.08 (1.00, 1.16)	0.052178
13976-9	SL015120	Q92888	ARHG1	Rho guanine nucleotide exchange factor 1	ARHGEF1	0.93 (0.86, 1.00)	0.0522034
19614-8	SL003164	P20061	Holo-TC I	Transcobalamin-1	TCN1	0.93 (0.86, 1.00)	0.0522681
17453-34	SL000351	P00450	Ceruloplasmin	Ceruloplasmin	CP	1.08 (1.00, 1.16)	0.0523015
2665-26	SL004672	Q02223	BCMA	Tumor necrosis factor receptor superfamily member 17	TNFRSF17	0.93 (0.86, 1.00)	0.0523585
12387-7	SL013045	P50479	PDLI4	PDZ and LIM domain protein 4	PDLIM4	0.92 (0.85, 1.00)	0.052401
2708-54	SL004326	Q9UNG2	TNFSF18	Tumor necrosis factor ligand superfamily member 18	TNFSF18	1.08 (1.00, 1.17)	0.0525298
13578-98	SL020134	O94929	ABLM3	Actin-binding LIM protein 3	ABLIM3	0.93 (0.86, 1.00)	0.0526235
5259-2	SL016567	O43318|Q15750	TAK1-TAB1	Mitogen-activated protein kinase kinase kinase 7:TGF-beta-activated kinase 1 and MAP3K7-binding protein 1 fusion	MAP3K7|TAB1	0.93 (0.86, 1.00)	0.0528353
9511-61	SL012390	O95156	NXPH2	Neurexophilin-2	NXPH2	1.08 (1.00, 1.17)	0.0528445
16875-13	SL019553	Q96A72	MGN2	Protein mago nashi homolog 2	MAGOHB	0.92 (0.85, 1.00)	0.0529567
12676-1	SL019835	Q9BY11	PACN1	Protein kinase C and casein kinase substrate in neurons protein 1	PACSIN1	0.93 (0.86, 1.00)	0.0531249
4301-58	SL000057	P04183	Thymidine kinase	Thymidine kinase, cytosolic	TK1	1.08 (1.00, 1.16)	0.0531353
5301-7	SL000406	P51671	Eotaxin	Eotaxin	CCL11	0.92 (0.85, 1.00)	0.0531857
6406-3	SL017423	Q9C002	NMES1	Normal mucosa of esophagus-specific gene 1 protein	NMES1	1.08 (1.00, 1.16)	0.0531993
6491-59	SL003920	Q9H2R5	kallikrein 15	Kallikrein-15	KLK15	0.93 (0.86, 1.00)	0.0532035
6060-2	SL000060	P12273	PIP	Prolactin-inducible protein	PIP	1.08 (1.00, 1.17)	0.0532156
17818-22	SL021096	Q9Y2Z0	SUGT1	Protein SGT1 homolog	SUGT1	0.93 (0.86, 1.00)	0.0533566
9937-7	SL007134	P17302	CXA1	Gap junction alpha-1 protein	GJA1	1.08 (1.00, 1.17)	0.0534359
17697-2	SL021016	Q8WZ82	OVCA2	Esterase OVCA2	OVCA2	0.93 (0.86, 1.00)	0.0536957
12385-4	SL006471	P20807	CAN3	Calpain-3	CAPN3	1.08 (1.00, 1.16)	0.0537932
13384-110	SL008015	P07954	FUMH	Fumarate hydratase, mitochondrial	FH	0.93 (0.86, 1.00)	0.0538046
13068-139	SL006984	O14618	CCS	Copper chaperone for superoxide dismutase	CCS	1.08 (1.00, 1.16)	0.0538236
8355-80	SL018469	B1AKI9	ISM1	Isthmin-1	None	0.93 (0.86, 1.00)	0.0538691
12333-87	SL010958	P49247	RPIA	Ribose-5-phosphate isomerase	RPIA	0.93 (0.86, 1.00)	0.0539005
14205-6	SL019865	Q96MH2	HEXI2	Protein HEXIM2	HEXIM2	0.93 (0.86, 1.00)	0.053967
12726-3	SL019868	O00287	RFXAP	Regulatory factor X-associated protein	RFXAP	0.92 (0.85, 1.00)	0.0541869
10818-36	SL008921	P17405	ASM	Sphingomyelin phosphodiesterase	SMPD1	0.93 (0.86, 1.00)	0.0541889
19438-68	SL021097	O95926	SYF2	Pre-mRNA-splicing factor SYF2	SYF2	0.93 (0.86, 1.00)	0.054194
9475-22	SL007043	O75715	GPX5	Epididymal secretory glutathione peroxidase	GPX5	1.08 (1.00, 1.16)	0.0542443
5491-12	SL010471	Q92563	Testican-2	Testican-2	SPOCK2	1.08 (1.00, 1.16)	0.0544435
14123-34	SL025873	Q9H7M9	GI24:ECD	V-type immunoglobulin domain-containing suppressor of T-cell activation:Extracellular domain	VSIR	0.93 (0.86, 1.00)	0.0546116
9894-13	SL019161	Q9UM54	MYO6	Unconventional myosin-VI	MYO6	0.93 (0.86, 1.00)	0.05463
19249-18	SL011670	Q15046	SYK	Lysine--tRNA ligase	KARS1	0.93 (0.86, 1.00)	0.0546919
12714-38	SL019896	O75843	AP1G2	AP-1 complex subunit gamma-like 2	AP1G2	0.93 (0.86, 1.00)	0.0546983
3030-3	SL005158	Q9H2X3	DC-SIGNR	C-type lectin domain family 4 member M	CLEC4M	0.93 (0.86, 1.00)	0.0548946
9197-4	SL008486	O00182	LEG9	Galectin-9	LGALS9	0.92 (0.85, 1.00)	0.0550158
6372-7	SL017449	Q9Y2T7	YBOX2	Y-box-binding protein 2	YBX2	0.93 (0.86, 1.00)	0.0551871
8606-39	SL025877	Q14956	GPNMB:CD	Transmembrane glycoprotein NMB:Cytoplasmic domain	GPNMB	1.08 (1.00, 1.16)	0.0552031
4154-57	SL000560	P16109	P-Selectin	P-selectin	SELP	0.93 (0.86, 1.00)	0.0554553
15613-16	SL012420	P16233	LIPP	Pancreatic triacylglycerol lipase	PNLIP	1.08 (1.00, 1.16)	0.0557347
9609-25	SL019042	Q9NSD4	ZN275	Zinc finger protein 275	ZNF275	0.93 (0.86, 1.00)	0.0557449
19129-15	SL006740	Q2M296	MTHFSD	Methenyltetrahydrofolate synthase domain-containing protein	MTHFSD	0.93 (0.86, 1.00)	0.0557618
4129-72	SL000414	P00751	Factor B	Complement factor B	CFB	0.92 (0.85, 1.00)	0.055898
16300-4	SL017099	Q9NZC2	TREM2	Triggering receptor expressed on myeloid cells 2	TREM2	0.93 (0.86, 1.00)	0.0559583
9386-42	SL010981	Q8N6N2	TTC9B	Tetratricopeptide repeat protein 9B	TTC9B	0.93 (0.86, 1.00)	0.0559797
4162-54	SL000601	P02787	Transferrin	Serotransferrin	TF	1.08 (1.00, 1.16)	0.0559806
18166-4	SL007317	P62745	RHOB	Rho-related GTP-binding protein RhoB	RHOB	0.92 (0.85, 1.00)	0.0562716
3390-72	SL010512	P42336|P27986	PIK3CA/PIK3R1	PIK3CA/PIK3R1	PIK3CA|PIK3R1	0.93 (0.86, 1.00)	0.0563765
17151-84	SL004509	Q14653	IRF-3	Interferon regulatory factor 3	IRF3	0.93 (0.86, 1.00)	0.0564352
3855-56	SL004919	Q06830	Peroxiredoxin-1	Peroxiredoxin-1	PRDX1	0.93 (0.86, 1.00)	0.0564684
19259-176	SL010915	P05198	IF2A	Eukaryotic translation initiation factor 2 subunit 1	EIF2S1	0.93 (0.86, 1.00)	0.0564841
9339-204	SL008070	P26885	FKBP2	Peptidyl-prolyl cis-trans isomerase FKBP2	FKBP2	0.93 (0.86, 1.00)	0.0565001
19180-38	SL008322	Q9UBP9	GULP1	PTB domain-containing engulfment adapter protein 1	GULP1	1.08 (1.00, 1.16)	0.0566615
19631-13	SL014330	P01042	Kininostatin	Kininostatin	KNG1	1.08 (1.00, 1.16)	0.0567504
7085-81	SL011989	Q15517	CDSN	Corneodesmosin	CDSN	0.93 (0.86, 1.00)	0.056775
19590-46	SL004484	P35247	SP-D	Pulmonary surfactant-associated protein D	SFTPD	0.92 (0.85, 1.00)	0.0568159
12659-13	SL008839	Q9NTK5	GTPB9	Obg-like ATPase 1	OLA1	0.93 (0.86, 1.00)	0.0568225
17204-17	SL013738	P11086	PNMT	Phenylethanolamine N-methyltransferase	PNMT	1.08 (1.00, 1.16)	0.0572108
17769-28	SL013223	Q8WW12	PCNP	PEST proteolytic signal-containing nuclear protein	PCNP	0.93 (0.86, 1.00)	0.0572226
9002-36	SL006615	Q86U17	SPA11	Serpin A11	SERPINA11	0.92 (0.84, 1.00)	0.0572408
3045-72	SL002704	P21246	PTN	Pleiotrophin	PTN	0.91 (0.83, 1.00)	0.0573217
3831-21	SL003761	P60484	pTEN	Phosphatidylinositol 3,4,5-trisphosphate 3-phosphatase and dual-specificity protein phosphatase PTEN	PTEN	0.93 (0.86, 1.00)	0.0574161
11372-2	SL019425	P17022	ZNF18	Zinc finger protein 18	ZNF18	1.08 (1.00, 1.16)	0.0574829
11281-6	SL002520	Q14451	GRB7	Growth factor receptor-bound protein 7	GRB7	1.08 (1.00, 1.16)	0.0575452
9849-13	SL013026	P27695	APEX1	DNA-(apurinic or apyrimidinic site) lyase	APEX1	0.93 (0.86, 1.00)	0.0575781
3854-24	SL011631	Q13765	NACA	Nascent polypeptide-associated complex subunit alpha	NACA	0.93 (0.86, 1.00)	0.0575811
19240-265	SL010229	Q13442	HAP28	28 kDa heat- and acid-stable phosphoprotein	PDAP1	0.93 (0.86, 1.00)	0.0577394
17510-7	SL013036	P37108	SRP14	Signal recognition particle 14 kDa protein	SRP14	0.93 (0.86, 1.00)	0.0577805
16293-1	SL005255	P01286	Growth hormone-releasing factor	Somatoliberin	GHRH	0.93 (0.86, 1.00)	0.0577868
12731-12	SL019906	Q6IQ23	PKHA7	Pleckstrin homology domain-containing family A member 7	PLEKHA7	0.93 (0.86, 1.00)	0.0580013
2615-60	SL004141	P52803	Ephrin-A5	Ephrin-A5	EFNA5	0.93 (0.85, 1.00)	0.058057
12774-12	SL019873	O60741	HCN1	Potassium/sodium hyperpolarization-activated cyclic nucleotide-gated channel 1	HCN1	0.93 (0.86, 1.00)	0.058115
5586-66	SL007807	Q9UNW1	MINP1	Multiple inositol polyphosphate phosphatase 1	MINPP1	0.93 (0.86, 1.00)	0.0582637
10731-10	SL018028	Q8IZT8	HS3S5	Heparan sulfate glucosamine 3-O-sulfotransferase 5	HS3ST5	1.08 (1.00, 1.16)	0.0583921
17490-4	SL004824	Q9H299	SH3BGRL3-like protein	SH3 domain-binding glutamic acid-rich-like protein 3	SH3BGRL3	0.93 (0.86, 1.00)	0.058428
12881-17	SL019970	O75452	RDH16	Retinol dehydrogenase 16	RDH16	0.93 (0.86, 1.00)	0.0587368
15313-28	SL007399	Q13257	MD2L1	Mitotic spindle assembly checkpoint protein MAD2A	MAD2L1	0.93 (0.86, 1.00)	0.0590962
3361-26	SL010610	Q9UJ71	CLC4K	C-type lectin domain family 4 member K	CD207	1.08 (1.00, 1.16)	0.0591044
19377-14	SL012399	O95897	NOE2	Noelin-2	OLFM2	1.08 (1.00, 1.17)	0.0591193
12807-89	SL019940	Q7Z6I6	RHG30	Rho GTPase-activating protein 30	ARHGAP30	0.93 (0.86, 1.00)	0.0591557
19303-64	SL020942	Q6UWS5	PT117	Protein PET117 homolog, mitochondrial	PET117	0.93 (0.86, 1.00)	0.0591558
18216-22	SL007423	Q14626	IL-11 RA	Interleukin-11 receptor subunit alpha	IL11RA	1.08 (1.00, 1.16)	0.0593993
17436-193	SL010497	P78368	CSNK1G2	Casein kinase I isoform gamma-2	CSNK1G2	0.93 (0.86, 1.00)	0.0594596
12732-13	SL019852	Q5T2T1	MPP7	MAGUK p55 subfamily member 7	MPP7	0.92 (0.85, 1.00)	0.0594658
8307-47	SL018439	Q9H3H3	CK068	UPF0696 protein C11orf68	C11orf68	0.93 (0.86, 1.00)	0.0596106
11608-5	SL019511	Q9GZQ8	MLP3B	Microtubule-associated proteins 1A/1B light chain 3B	MAP1LC3B	0.93 (0.86, 1.00)	0.0597318
7223-60	SL005105	Q99584	S100A13	Protein S100-A13	S100A13	1.08 (1.00, 1.16)	0.0597644
5346-24	SL025823	Q99829	CPNE1:C2, 1 and 2	Copine-1:Ca2+-dependent membrane-targeting module domains 1 and 2	CPNE1	0.93 (0.86, 1.00)	0.0598285
6334-9	SL017390	P36268	GGT2	Inactive gamma-glutamyltranspeptidase 2	GGT2	1.08 (1.00, 1.16)	0.059883
11248-43	SL019345	P10746	HEM4	Uroporphyrinogen-III synthase	UROS	0.93 (0.86, 1.00)	0.0598983
7207-4	SL007390	Q13123	RED	Protein Red	IK	0.93 (0.86, 1.00)	0.0599555
7092-7	SL018073	Q8N807	PDILT	Protein disulfide-isomerase-like protein of the testis	PDILT	0.93 (0.86, 1.00)	0.0599561
5687-5	SL008641	P14314	GLU2B	Glucosidase 2 subunit beta	PRKCSH	0.93 (0.86, 1.00)	0.0600645
17150-8	SL005698	P61604	HSP 10	10 kDa heat shock protein, mitochondrial	HSPE1	0.93 (0.86, 1.00)	0.0601027
3294-55	SL010451	P0CG37	CFC1	Cryptic protein	CFC1	0.93 (0.86, 1.00)	0.0602777
8028-22	SL009201	Q9NQ38	SPINK5	Serine protease inhibitor Kazal-type 5	SPINK5	1.08 (1.00, 1.17)	0.0603292
19224-5	SL012984	O14602	IF1AY	Eukaryotic translation initiation factor 1A, Y-chromosomal	EIF1AY	0.93 (0.86, 1.00)	0.0603605
9802-27	SL019132	Q96AD5	PLPL2	Patatin-like phospholipase domain-containing protein 2	PNPLA2	1.08 (1.00, 1.16)	0.0607864
10070-22	SL016406	P16885	PLCG2	1-phosphatidylinositol 4,5-bisphosphate phosphodiesterase gamma-2	PLCG2	0.93 (0.86, 1.00)	0.0607881
12557-18	SL019782	P51513	NOVA1	RNA-binding protein Nova-1	NOVA1	1.07 (1.00, 1.16)	0.060791
12693-2	SL008627	O75368	SH3L1	SH3 domain-binding glutamic acid-rich-like protein	SH3BGRL	0.93 (0.86, 1.00)	0.0611268
16585-16	SL017452	Q9C0J1	B3GN4	N-acetyllactosaminide beta-1,3-N-acetylglucosaminyltransferase 4	B3GNT4	1.07 (1.00, 1.16)	0.0611489
9322-15	SL009353	Q15293	RCN1	Reticulocalbin-1	RCN1	1.07 (1.00, 1.16)	0.0612963
9503-1	SL012547	Q5H8A3	NMS	Neuromedin-S	NMS	0.93 (0.86, 1.00)	0.0613415
18429-10	SL000055	P12830	Cadherin E	Cadherin-1	CDH1	0.93 (0.86, 1.00)	0.061505
17757-86	SL006798	Q9Y376	CAB39	Calcium-binding protein 39	CAB39	0.93 (0.86, 1.00)	0.0615598
6402-8	SL022716	Q9UKJ1	PILRA isoform FDF03-deltaTM	Paired immunoglobulin-like type 2 receptor alpha isoform FDF03-deltaTM	PILRA	1.08 (1.00, 1.16)	0.0616141
10977-55	SL017252	Q8WVF2	UCMA	Unique cartilage matrix-associated protein	UCMA	1.08 (1.00, 1.16)	0.0617682
4499-21	SL000535	P04085	PDGF-AA	Platelet-derived growth factor subunit A	PDGFA	0.93 (0.86, 1.00)	0.0617804
18165-181	SL008564	Q15819	UB2V2	Ubiquitin-conjugating enzyme E2 variant 2	UBE2V2	0.93 (0.86, 1.00)	0.0619863
8635-283	SL005453	Q9BS86	ZPBP1	Zona pellucida-binding protein 1	ZPBP	1.07 (1.00, 1.16)	0.0620309
9997-12	SL026026	Q92575	UBXN4:CD 1	UBX domain-containing protein 4:Cytoplasmic domain 1	UBXN4	0.93 (0.86, 1.00)	0.0620426
16857-2	SL008705	P61019	RAB2A	Ras-related protein Rab-2A	RAB2A	0.93 (0.86, 1.00)	0.0621236
17843-30	SL016522	Q9HAB8	PPCS	Phosphopantothenate--cysteine ligase	PPCS	0.93 (0.86, 1.00)	0.0624356
18947-3	SL017499	Q96PB8	LRC3B	Leucine-rich repeat-containing protein 3B	LRRC3B	0.93 (0.86, 1.00)	0.06255
4220-39	SL005588	P16591	FER	Tyrosine-protein kinase Fer	FER	0.93 (0.86, 1.00)	0.062733
10425-3	SL017972	O43286	B4GT5	Beta-1,4-galactosyltransferase 5	B4GALT5	0.93 (0.85, 1.00)	0.0627855
4991-12	SL012469	P78333	GPC5	Glypican-5	GPC5	1.08 (1.00, 1.16)	0.0629122
2480-58	SL003043	P35625	TIMP-3	Metalloproteinase inhibitor 3	TIMP3	0.93 (0.86, 1.00)	0.0629486
3387-1	SL010508	O75914	PAK3	Serine/threonine-protein kinase PAK 3	PAK3	1.08 (1.00, 1.16)	0.0629822
11531-24	SL025872	Q9H7M9	GI24:CD	V-type immunoglobulin domain-containing suppressor of T-cell activation:Cytoplasmic domain	VSIR	0.93 (0.86, 1.00)	0.0632576
10047-12	SL004553	P19878	NCF-2	Neutrophil cytosol factor 2	NCF2	0.93 (0.86, 1.00)	0.0633865
16883-57	SL007144	P20338	RAB4A	Ras-related protein Rab-4A	RAB4A	0.93 (0.86, 1.00)	0.0633932
12532-28	SL013788	P49427	UB2R1	Ubiquitin-conjugating enzyme E2 R1	CDC34	0.93 (0.86, 1.00)	0.06362
13982-33	SL016529	Q9NS28	RGS18	Regulator of G-protein signaling 18	RGS18	0.93 (0.86, 1.00)	0.0636848
18403-25	SL016443	Q01433	AMPD2	AMP deaminase 2	AMPD2	0.93 (0.86, 1.00)	0.0636997
7976-19	SL018314	Q9P0K9	FRS1L	DOMON domain-containing protein FRRS1L	FRRS1L	0.93 (0.86, 1.00)	0.0638251
9865-40	SL019141	P63146	UBE2B	Ubiquitin-conjugating enzyme E2 B	UBE2B	1.07 (1.00, 1.16)	0.0640369
7839-99	SL012637	Q7Z5A8	F19A3	Protein FAM19A3	TAFA3	0.93 (0.86, 1.00)	0.0640733
4292-5	SL011202	P54920	SNAA	Alpha-soluble NSF attachment protein	NAPA	0.93 (0.86, 1.00)	0.0640819
8811-24	SL025802	Q13145	BAMBI:ECD	BMP and activin membrane-bound inhibitor homolog:Extracellular domain	BAMBI	0.92 (0.85, 1.00)	0.0641577
13507-51	SL007444	Q15628	TRADD	Tumor necrosis factor receptor type 1-associated DEATH domain protein	TRADD	1.07 (1.00, 1.16)	0.0643183
11368-32	SL008133	P54819	KAD2	Adenylate kinase 2, mitochondrial	AK2	0.93 (0.86, 1.00)	0.0643396
16015-19	SL000617	P24298	ALT	Alanine aminotransferase 1	GPT	1.07 (1.00, 1.16)	0.0645305
7790-21	SL003185	P15018	LIF	Leukemia inhibitory factor	LIF	1.08 (1.00, 1.16)	0.0646078
3825-18	SL010502	P45983	MK08	Mitogen-activated protein kinase 8	MAPK8	0.93 (0.86, 1.00)	0.0646137
3892-21	SL010328	Q15648	MED-1	Mediator of RNA polymerase II transcription subunit 1	MED1	0.93 (0.85, 1.00)	0.0647903
17854-33	SL020920	P41227	NAA10	N-alpha-acetyltransferase 10	NAA10	0.93 (0.86, 1.00)	0.0650217
10552-88	SL017983	O43908	NKG2F	NKG2-F type II integral membrane protein	KLRC4	0.93 (0.86, 1.00)	0.0652531
4133-54	SL004068	P10144	Granzyme B	Granzyme B	GZMB	1.07 (1.00, 1.16)	0.0654939
16620-26	SL007021	O60449	LY75	Lymphocyte antigen 75	LY75	0.93 (0.86, 1.00)	0.0656137
5460-60	SL004750	Q9UMR2	DEAD-box protein 19B	ATP-dependent RNA helicase DDX19B	DDX19B	0.93 (0.86, 1.00)	0.0657837
6577-64	SL008212	Q16363	LAMA4	Laminin subunit alpha-4	LAMA4	1.08 (1.00, 1.16)	0.0658073
9738-7	SL017982	Q96CS3	FAF2	FAS-associated factor 2	FAF2	0.93 (0.86, 1.00)	0.0658352
13393-46	SL015189	Q9BUN8	DERL1	Derlin-1	DERL1	0.93 (0.86, 1.00)	0.0658491
5885-55	SL004924	Q15056	eIF-4H	Eukaryotic translation initiation factor 4H	EIF4H	0.93 (0.86, 1.00)	0.0659133
13700-10	SL004209	P07355	annexin II	Annexin A2	ANXA2	0.93 (0.86, 1.00)	0.0659638
6470-19	SL004461	P23142	fibulin 1	Fibulin-1	FBLN1	1.08 (1.00, 1.16)	0.0661989
13959-7	SL000499	P28838	LAP	Cytosol aminopeptidase	LAP3	0.93 (0.86, 1.00)	0.0663124
4464-10	SL001753	Q9BZZ2	Sialoadhesin	Sialoadhesin	SIGLEC1	0.93 (0.86, 1.00)	0.0663509
9844-138	SL008091	P35609	ACTN2	Alpha-actinin-2	ACTN2	0.93 (0.86, 1.01)	0.0664725
19564-61	SL007438	Q15306	IRF4	Interferon regulatory factor 4	IRF4	0.93 (0.86, 1.01)	0.0665477
14675-20	SL011011	P23588	IF4B	Eukaryotic translation initiation factor 4B	EIF4B	0.93 (0.86, 1.00)	0.0666209
10076-1	SL019225	O00189	AP4M1	AP-4 complex subunit mu-1	AP4M1	0.93 (0.86, 1.00)	0.0667133
3283-21	SL006544	Q15582	BGH3	Transforming growth factor-beta-induced protein ig-h3	TGFBI	1.08 (0.99, 1.17)	0.0667335
5731-1	SL012596	Q6UWN8	ISK6	Serine protease inhibitor Kazal-type 6	SPINK6	0.93 (0.86, 1.01)	0.0667562
12724-81	SL005468	Q14011	CIRBP	Cold-inducible RNA-binding protein	CIRBP	0.93 (0.86, 1.00)	0.0668448
7871-16	SL008988	Q24JP5	T132A	Transmembrane protein 132A	TMEM132A	1.08 (0.99, 1.16)	0.0671572
3860-7	SL005630	P60900	PSA6	Proteasome subunit alpha type-6	PSMA6	0.93 (0.86, 1.01)	0.0671862
5604-30	SL007775	Q9Y251	HPSE	Heparanase	HPSE	0.93 (0.86, 1.01)	0.067267
9361-7	SL017393	Q9Y5I4	PCDC2	Protocadherin alpha-C2	PCDHAC2	0.93 (0.86, 1.01)	0.0672892
19195-85	SL013041	P46782	RS5	40S ribosomal protein S5	RPS5	0.93 (0.86, 1.01)	0.0673541
12494-99	SL019741	P60520	GBRL2	Gamma-aminobutyric acid receptor-associated protein-like 2	GABARAPL2	0.93 (0.86, 1.01)	0.0673605
12515-45	SL019724	Q9BZX2	UCK2	Uridine-cytidine kinase 2	UCK2	1.08 (0.99, 1.16)	0.0674022
9290-8	SL017122	Q96TC7	RMD3	Regulator of microtubule dynamics protein 3	RMDN3	0.93 (0.86, 1.01)	0.0675825
7245-2	SL018136	O95319	CELF2	CUGBP Elav-like family member 2	CELF2	0.93 (0.86, 1.01)	0.0675926
19258-24	SL015122	Q92947	GCDH	Glutaryl-CoA dehydrogenase, mitochondrial	GCDH	0.93 (0.86, 1.01)	0.0677022
5745-64	SL008648	O43692	PI15	Peptidase inhibitor 15	PI15	1.07 (0.99, 1.16)	0.0677601
15465-79	SL012684	Q8N129	CNPY4	Protein canopy homolog 4	CNPY4	0.93 (0.86, 1.01)	0.0677763
13123-3	SL025865	Q9NZU0	FLRT3:ECD	Leucine-rich repeat transmembrane protein FLRT3:Extracellular domain	FLRT3	0.93 (0.86, 1.01)	0.0677959
4988-49	SL002036	P22455	FGFR4	Fibroblast growth factor receptor 4	FGFR4	0.93 (0.86, 1.01)	0.0679342
2864-2	SL003793	Q02750	MEK1	Dual specificity mitogen-activated protein kinase kinase 1	MAP2K1	0.93 (0.86, 1.01)	0.0679443
6603-18	SL012426	P23352	KALM	Anosmin-1	ANOS1	0.93 (0.86, 1.01)	0.0679448
8288-27	SL000282	P02749	b2-Glycoprotein I	Beta-2-glycoprotein 1	APOH	1.08 (0.99, 1.17)	0.0681949
4785-30	SL000347	P08185	CBG	Corticosteroid-binding globulin	SERPINA6	0.93 (0.86, 1.01)	0.068546
13230-174	SL019999	P01859	IgG2, Kappa	Ig gamma-2, Kappa	IGHG2	0.93 (0.86, 1.01)	0.0685988
11239-49	SL019365	Q8IU80	TMPS6	Transmembrane protease serine 6	TMPRSS6	1.07 (0.99, 1.16)	0.0686085
4545-53	SL006197	Q96DA6	DnaJ homolog	Mitochondrial import inner membrane translocase subunit TIM14	DNAJC19	0.93 (0.86, 1.01)	0.068637
8833-20	SL000599	P50591	TRAIL	Tumor necrosis factor ligand superfamily member 10	TNFSF10	1.08 (0.99, 1.16)	0.0686693
8100-15	SL012633	Q7Z4H4	ADM2	ADM2	ADM2	0.93 (0.86, 1.01)	0.0687125
17370-186	SL009448	Q9NUJ1	ABHDA	Mycophenolic acid acyl-glucuronide esterase, mitochondrial	ABHD10	0.93 (0.86, 1.01)	0.0687323
13590-1	SL020207	Q9Y3B8	ORN	Oligoribonuclease, mitochondrial	REXO2	0.93 (0.86, 1.01)	0.0687947
18414-26	SL021357	Q9Y689	ARL5A	ADP-ribosylation factor-like protein 5A	ARL5A	0.93 (0.86, 1.01)	0.0689124
4217-49	SL004795	Q99714	ERAB	3-hydroxyacyl-CoA dehydrogenase type-2	HSD17B10	0.93 (0.86, 1.01)	0.069198
12382-2	SL019687	O95786	DDX58	Probable ATP-dependent RNA helicase DDX58	DDX58	0.93 (0.86, 1.01)	0.0692665
18311-44	SL016368	O00399	DCTN6	Dynactin subunit 6	DCTN6	0.93 (0.86, 1.01)	0.069357
10902-53	SL018040	Q53RT3	APRV1	Retroviral-like aspartic protease 1	ASPRV1	1.07 (0.99, 1.16)	0.0694884
12529-32	SL019753	O75344	FKBP6	Inactive peptidyl-prolyl cis-trans isomerase FKBP6	FKBP6	1.07 (0.99, 1.16)	0.0694963
7258-5	SL004558	P13727	EMBP	Bone marrow proteoglycan	PRG2	0.93 (0.86, 1.01)	0.0695829
3312-64	SL010461	P12314	FCGR1	High affinity immunoglobulin gamma Fc receptor I	FCGR1A	0.93 (0.86, 1.01)	0.0698054
9846-32	SL004615	P52566	Rho-GDI beta	Rho GDP-dissociation inhibitor 2	ARHGDIB	0.93 (0.86, 1.01)	0.0698498
13940-19	SL025893	Q16666	IP16:HIN 1	Gamma-interferon-inducible protein 16:Isoform 2, Hematopoietic expression, interferon-inducible nature, and nuclear localization 1	IFI16	0.93 (0.86, 1.01)	0.0703194
18162-167	SL004504	Q9NWZ3	IRAK4	Interleukin-1 receptor-associated kinase 4	IRAK4	0.93 (0.86, 1.01)	0.0705879
11449-22	SL008129	P52907	CAZA1	F-actin-capping protein subunit alpha-1	CAPZA1	0.93 (0.86, 1.01)	0.0706963
9796-4	SL009338	P19835	CEL	Bile salt-activated lipase	CEL	0.93 (0.86, 1.01)	0.0708008
5762-35	SL009230	Q08648	Sperm-associated antigen 11	Sperm-associated antigen 11B	SPAG11B	1.07 (0.99, 1.16)	0.070893
13513-174	SL020133	Q9Y6X2	PIAS3	E3 SUMO-protein ligase PIAS3	PIAS3	1.07 (0.99, 1.16)	0.0709439
13378-80	SL020102	A6NC05	YD286	Glutaredoxin-like protein C5orf63	C5orf63	1.07 (0.99, 1.16)	0.0710083
12993-21	SL016487	Q8TAT6	NPL4	Nuclear protein localization protein 4 homolog	NPLOC4	0.93 (0.86, 1.01)	0.0710439
17165-1	SL003044	P02775	BTG	Beta-thromboglobulin	PPBP	0.93 (0.87, 1.01)	0.0710968
11431-235	SL019447	P46063	RECQ1	ATP-dependent DNA helicase Q1	RECQL	0.93 (0.86, 1.01)	0.0711811
7928-183	SL007023	O60507	TPST1	Protein-tyrosine sulfotransferase 1	TPST1	0.93 (0.87, 1.01)	0.0715744
17383-4	SL019784	Q9NSY2	STAR5	StAR-related lipid transfer protein 5	STARD5	0.93 (0.86, 1.01)	0.071646
17362-5	SL013777	P40337	VHL	Von Hippel-Lindau disease tumor suppressor	VHL	0.93 (0.86, 1.01)	0.0718248
7773-20	SL018238	P43627	KI2L2	Killer cell immunoglobulin-like receptor 2DL2	KIR2DL2	1.07 (0.99, 1.16)	0.071895
5108-72	SL005209	Q9UM47	Notch-3	Neurogenic locus notch homolog protein 3	NOTCH3	1.08 (0.99, 1.17)	0.0719845
7071-23	SL017953	Q9UKM7	MA1B1	Endoplasmic reticulum mannosyl-oligosaccharide 1,2-alpha-mannosidase	MAN1B1	1.07 (0.99, 1.16)	0.0721976
13481-24	SL020143	Q15560	TCEA2	Transcription elongation factor A protein 2	TCEA2	0.93 (0.86, 1.01)	0.0723761
18205-123	SL011949	P43360	MAGE-6	Melanoma-associated antigen 6	MAGEA6	0.92 (0.84, 1.01)	0.0723921
3806-55	SL004844	P54756	EphA5	Ephrin type-A receptor 5	EPHA5	1.07 (0.99, 1.16)	0.0726424
12501-10	SL008849	O75347	TBCA	Tubulin-specific chaperone A	TBCA	1.07 (0.99, 1.16)	0.0727593
10064-12	SL011550	O75884	RBBP9	Putative hydrolase RBBP9	RBBP9	0.93 (0.86, 1.01)	0.0729192
12575-30	SL008027	P11586	C1TC	C-1-tetrahydrofolate synthase, cytoplasmic	MTHFD1	0.93 (0.86, 1.01)	0.0729301
12591-27	SL002050	O60890	Oligophrenin-1	Oligophrenin-1	OPHN1	0.93 (0.86, 1.01)	0.0731627
19373-3	SL008053	P19105	MLRM	Myosin regulatory light chain 12A	MYL12A	0.93 (0.87, 1.01)	0.0733072
18156-7	SL019804	Q9NT62	ATG3	Ubiquitin-like-conjugating enzyme ATG3	ATG3	0.93 (0.86, 1.01)	0.0734238
11934-9	SL015014	Q68E01	INT3	Integrator complex subunit 3	INTS3	0.93 (0.86, 1.01)	0.0734627
12340-17	SL011196	P49588	SYAC	Alanine--tRNA ligase, cytoplasmic	AARS1	0.93 (0.86, 1.01)	0.0735473
14619-8	SL020098	Q8TF50	ZN526	Zinc finger protein 526	ZNF526	1.07 (0.99, 1.16)	0.0737489
8346-9	SL008916	Q9UHL4	DPP2	Dipeptidyl peptidase 2	DPP7	0.93 (0.86, 1.01)	0.0737793
17693-2	SL011221	Q14141	Septin-6	Septin-6	SEPTIN6	0.93 (0.87, 1.01)	0.0738933
9870-17	SL011183	P23381	SYWC	Tryptophan--tRNA ligase, cytoplasmic	WARS1	0.93 (0.86, 1.01)	0.0739318
16892-23	SL008778	Q13822	ENPP2	Ectonucleotide pyrophosphatase/phosphodiesterase family member 2	ENPP2	0.92 (0.85, 1.01)	0.0743413
7778-104	SL018264	Q96LW7	BINCA	Caspase recruitment domain-containing protein 19	CARD19	0.93 (0.86, 1.01)	0.0748122
18222-34	SL015535	Q9NR46	SHLB2	Endophilin-B2	SH3GLB2	0.93 (0.86, 1.01)	0.0752168
14286-2	SL005769	O95644	NF-ATc1	Nuclear factor of activated T-cells, cytoplasmic 1	NFATC1	1.07 (0.99, 1.15)	0.0752624
13719-19	SL020219	O96013	PAK4	Serine/threonine-protein kinase PAK 4	PAK4	0.93 (0.86, 1.01)	0.0753915
2579-17	SL000527	P14780	MMP-9	Matrix metalloproteinase-9	MMP9	0.93 (0.86, 1.01)	0.0756056
13954-9	SL020298	Q96EK6	GNA1	Glucosamine 6-phosphate N-acetyltransferase	GNPNAT1	0.93 (0.86, 1.01)	0.0756802
17746-77	SL010882	Q9Y3D6	FIS1	Mitochondrial fission 1 protein	FIS1	0.93 (0.86, 1.01)	0.0758423
16558-2	SL008560	Q99972	MYOC	Myocilin	MYOC	1.07 (0.99, 1.16)	0.0759523
10940-25	SL008242	Q86TD4	SRCA	Sarcalumenin	SRL	0.93 (0.86, 1.01)	0.0760295
5451-1	SL003166	Q13740	ALCAM	CD166 antigen	ALCAM	1.08 (0.99, 1.17)	0.0763388
2790-54	SL003191	P02775	NAP-2	Neutrophil-activating peptide 2	PPBP	0.93 (0.87, 1.01)	0.0763493
16769-20	SL007310	P60763	RAC3	Ras-related C3 botulinum toxin substrate 3	RAC3	0.93 (0.86, 1.01)	0.0764626
5934-1	SL000420	P02794|P02792	Ferritin	Ferritin	FTH1|FTL	1.07 (0.99, 1.16)	0.0764786
10001-7	SL002564	P04049	c-Raf	RAF proto-oncogene serine/threonine-protein kinase	RAF1	0.93 (0.86, 1.01)	0.0764914
19126-4	SL005717	Q9NQG5	C20orf77	Regulation of nuclear pre-mRNA domain-containing protein 1B	RPRD1B	0.93 (0.86, 1.01)	0.0766103
12583-77	SL019755	P10398	ARAF	Serine/threonine-protein kinase A-Raf	ARAF	0.93 (0.86, 1.01)	0.0770292
7982-10	SL018355	Q9BYC8	RM32	39S ribosomal protein L32, mitochondrial	MRPL32	1.07 (0.99, 1.16)	0.0775069
7638-30	SL005403	Q12907	Lectin, mannose-binding 2	Vesicular integral-membrane protein VIP36	LMAN2	0.93 (0.86, 1.01)	0.0776669
12787-47	SL014834	P52741	ZN134	Zinc finger protein 134	ZNF134	1.07 (0.99, 1.15)	0.0777253
3534-14	SL003862	P29965	CD40 ligand, soluble	CD40 ligand	CD40LG	0.93 (0.86, 1.01)	0.0777547
9416-77	SL008646	P14384	CBPM	Carboxypeptidase M	CPM	0.93 (0.86, 1.01)	0.0777691
17761-2	SL011310	Q9UKK9	NUDT5	ADP-sugar pyrophosphatase	NUDT5	0.93 (0.86, 1.01)	0.0777878
17380-2	SL013054	P61086	UBE2K	Ubiquitin-conjugating enzyme E2 K	UBE2K	0.93 (0.86, 1.01)	0.0778276
12795-2	SL019910	Q969W8	ZN566	Zinc finger protein 566	ZNF566	0.93 (0.86, 1.01)	0.0780542
13240-170	SL019993	Q9Y566	SHAN1	SH3 and multiple ankyrin repeat domains protein 1	SHANK1	1.07 (0.99, 1.15)	0.0781368
8306-54	SL026009	O14668	TMG1:CD	Transmembrane gamma-carboxyglutamic acid protein 1:Cytoplasmic domain	PRRG1	0.93 (0.86, 1.01)	0.078187
12356-65	SL005002	P30626	Sorcin	Sorcin	SRI	0.93 (0.86, 1.01)	0.0782232
19446-1	SL020976	Q9P2T1	GMPR2	GMP reductase 2	GMPR2	0.93 (0.86, 1.01)	0.0782517
10511-10	SL025821	P12111	Collagen alpha-3(VI):isoform 3	Collagen alpha-3(VI) chain:isoform 3	COL6A3	1.07 (0.99, 1.15)	0.0782796
12563-2	SL019770	O95379	TFIP8	Tumor necrosis factor alpha-induced protein 8	TNFAIP8	0.93 (0.87, 1.01)	0.0782796
5936-53	SL002517	P01375	TNF-a	Tumor necrosis factor	TNF	0.93 (0.85, 1.01)	0.0784526
9794-17	SL019122	Q96D53	ADCK4	AarF domain-containing protein kinase 4	COQ8B	0.93 (0.87, 1.01)	0.078477
3600-2	SL006029	Q13231	Chitotriosidase-1	Chitotriosidase-1	CHIT1	0.93 (0.87, 1.01)	0.078802
19147-6	SL011890	Q9UHV8	PP13	Galactoside-binding soluble lectin 13	LGALS13	0.93 (0.86, 1.01)	0.0788379
10722-13	SL025912	P43405	KSYK:Protein Kinase	Tyrosine-protein kinase SYK:Protein kinase domain	SYK	0.93 (0.86, 1.01)	0.0788647
19492-5	SL021007	Q9UBP8	KAAG1	Kidney-associated antigen 1	KAAG1	1.07 (0.99, 1.16)	0.079045
11607-15	SL016389	O95696	BRD1	Bromodomain-containing protein 1	BRD1	1.07 (0.99, 1.15)	0.0791521
9059-14	SL018783	Q92565	RPGF5	Rap guanine nucleotide exchange factor 5	RAPGEF5	1.07 (0.99, 1.15)	0.0791688
13497-34	SL020138	O75822	EIF3J	Eukaryotic translation initiation factor 3 subunit J	EIF3J	0.93 (0.87, 1.01)	0.0794091
9606-4	SL019046	Q5VU65	P210L	Nuclear pore membrane glycoprotein 210-like	NUP210L	1.07 (0.99, 1.16)	0.079435
6713-4	SL017588	Q86VZ4	LRP11	Low-density lipoprotein receptor-related protein 11	LRP11	0.93 (0.87, 1.01)	0.0796338
13125-45	SL000616	P04004	Vitronectin	Vitronectin	VTN	1.07 (0.99, 1.15)	0.0796717
6937-251	SL017975	Q9BWL3	CA043	Uncharacterized protein C1orf43	C1orf43	0.93 (0.86, 1.01)	0.079737
8372-29	SL017405	Q96JP9	CDHR1	Cadherin-related family member 1	CDHR1	1.07 (0.99, 1.16)	0.0797465
8660-5	SL009409	Q9NRN5	OLFL3	Olfactomedin-like protein 3	OLFML3	0.93 (0.87, 1.01)	0.0797755
11205-10	SL004571	P26010	Integrin beta-7	Integrin beta-7	ITGB7	0.93 (0.86, 1.01)	0.0801791
6485-59	SL008517	P15814	IGLL1	Immunoglobulin lambda-like polypeptide 1	IGLL1	1.07 (0.99, 1.16)	0.0805685
7857-22	SL012431	P30990	NEUT	Neurotensin/neuromedin N	NTS	0.93 (0.87, 1.01)	0.0807237
3285-23	SL000310	P00736	C1r	Complement C1r subcomponent	C1R	1.07 (0.99, 1.15)	0.0809176
8869-5	SL018709	Q7KYR7	BT2A1	Butyrophilin subfamily 2 member A1	BTN2A1	0.93 (0.86, 1.01)	0.0809626
2666-53	SL004081	P07585	Bone proteoglycan II	Decorin	DCN	0.93 (0.87, 1.01)	0.0810198
3069-52	SL000468	P01871	IgM	Immunoglobulin M	IGHM	1.07 (0.99, 1.16)	0.0810325
11636-33	SL004811	P37802	Transgelin-2	Transgelin-2	TAGLN2	0.93 (0.87, 1.01)	0.0814522
11140-56	SL025819	P02452	CO1A1:C-term propeptide	Collagen alpha-1(I) chain:C-term propeptide	COL1A1	1.07 (0.99, 1.16)	0.081704
6909-40	SL014911	Q10469	MGAT2	Alpha-1,6-mannosyl-glycoprotein 2-beta-N-acetylglucosaminyltransferase	MGAT2	1.07 (0.99, 1.16)	0.0817978
12706-2	SL007478	Q5VT25	MRCKA	Serine/threonine-protein kinase MRCK alpha	CDC42BPA	0.93 (0.87, 1.01)	0.0821066
10366-11	SL001728	P16234	PDGFRA	Platelet-derived growth factor receptor alpha	PDGFRA	0.93 (0.86, 1.01)	0.0821883
12511-83	SL019747	Q96JW4	S41A2	Solute carrier family 41 member 2	SLC41A2	1.07 (0.99, 1.15)	0.082275
9901-28	SL007650	Q9GZT9	EGLN1	Egl nine homolog 1	EGLN1	0.93 (0.86, 1.01)	0.0824848
12621-55	SL008081	P30153	PP2AAA	Serine/threonine-protein phosphatase 2A 65 kDa regulatory subunit A alpha isoform	PPP2R1A	0.93 (0.87, 1.01)	0.0828431
4719-58	SL003524	P30101	Protein disulfide isomerase A3	Protein disulfide-isomerase A3	PDIA3	0.93 (0.87, 1.01)	0.0828601
15316-262	SL019950	Q9NX01	TXN4B	Thioredoxin-like protein 4B	TXNL4B	0.94 (0.87, 1.01)	0.0830469
18419-20	SL004614	O15511	p16-ARC	Actin-related protein 2/3 complex subunit 5	ARPC5	0.94 (0.87, 1.01)	0.0832584
5121-3	SL014248	Q9H3T3	SEM6B	Semaphorin-6B	SEMA6B	0.93 (0.86, 1.01)	0.0833005
17806-6	SL005369	O00560	Syntenin 1	Syntenin-1	SDCBP	0.93 (0.86, 1.01)	0.0835028
7625-27	SL008071	P27348	14-3-3 protein theta	14-3-3 protein theta	YWHAQ	0.93 (0.87, 1.01)	0.0836165
7797-11	SL018243	Q9P0B6	CC167	Coiled-coil domain-containing protein 167	CCDC167	1.07 (0.99, 1.15)	0.0836828
12403-30	SL019678	Q96DA2	RB39B	Ras-related protein Rab-39B	RAB39B	0.93 (0.86, 1.01)	0.0838465
13570-43	SL008163	Q00341	VIGLN	Vigilin	HDLBP	0.93 (0.87, 1.01)	0.0838797
2514-65	SL025848	Q15768	Ephrin-B3:ECD	Ephrin-B3:Extracellular domain	EFNB3	0.93 (0.86, 1.01)	0.0839728
3481-87	SL011073	Q9NQW7	XPNPEP1	Xaa-Pro aminopeptidase 1	XPNPEP1	0.94 (0.87, 1.01)	0.0840631
5034-79	SL010388	P07478	Trypsin 2	Trypsin-2	PRSS2	0.93 (0.87, 1.01)	0.084067
9039-47	SL026011	Q5JTV8	TOIP1:Nuclear	Torsin-1A-interacting protein 1:Nuclear domain	TOR1AIP1	1.07 (0.99, 1.15)	0.0841063
7196-21	SL004547	P05000	IFN-w	Interferon omega-1	IFNW1	1.07 (0.99, 1.15)	0.0841758
15476-6	SL007493	Q6UW15	REG3G	Regenerating islet-derived protein 3-gamma	REG3G	0.93 (0.86, 1.01)	0.0842047
19356-20	SL020218	Q6ZVM7	TM1L2	TOM1-like protein 2	TOM1L2	1.07 (0.99, 1.15)	0.0842254
15674-3	SL011613	P11912	CD79A	B-cell antigen receptor complex-associated protein alpha chain	CD79A	0.93 (0.86, 1.01)	0.0843037
12449-16	SL012991	O43447	PPIH	Peptidyl-prolyl cis-trans isomerase H	PPIH	0.93 (0.87, 1.01)	0.0844463
11312-40	SL019432	P54278	PMS2	Mismatch repair endonuclease PMS2	PMS2	1.07 (0.99, 1.15)	0.0845813
3593-72	SL003711	P42574	Caspase-3	Caspase-3	CASP3	0.94 (0.87, 1.01)	0.0846405
8071-114	SL018382	Q9Y5E2	PCDB7	Protocadherin beta-7	PCDHB7	1.07 (0.99, 1.15)	0.084918
17140-57	SL014328	Q9GZP0	PDGFD	Platelet-derived growth factor D	PDGFD	0.94 (0.87, 1.01)	0.0849645
3003-29	SL005205	O14931	NKp30	Natural cytotoxicity triggering receptor 3	NCR3	0.93 (0.86, 1.01)	0.0850155
17341-89	SL010906	Q9BWD1	THIC	Acetyl-CoA acetyltransferase, cytosolic	ACAT2	0.94 (0.87, 1.01)	0.0850871
4771-10	SL012754	Q92484	ASM3A	Acid sphingomyelinase-like phosphodiesterase 3a	SMPDL3A	0.93 (0.86, 1.01)	0.0851542
12658-72	SL019818	Q9H999	PANK3	Pantothenate kinase 3	PANK3	0.93 (0.87, 1.01)	0.0854843
19277-4	SL013211	Q8NFU3	KAT	Thiosulfate sulfurtransferase/rhodanese-like domain-containing protein 1	TSTD1	0.93 (0.86, 1.01)	0.0856498
9369-174	SL014109	Q9HCJ2	NGL1	Leucine-rich repeat-containing protein 4C	LRRC4C	1.07 (0.99, 1.15)	0.0856802
5352-11	SL004145	Q92956	HVEM	Tumor necrosis factor receptor superfamily member 14	TNFRSF14	0.93 (0.86, 1.01)	0.0857099
10949-59	SL008009	P05387	RLA2	60S acidic ribosomal protein P2	RPLP2	0.93 (0.85, 1.01)	0.0858021
12030-82	SL004900	P17661	Desmin	Desmin	DES	1.07 (0.99, 1.15)	0.085893
15389-1	SL012513	Q16595	FRDA	Frataxin, mitochondrial	FXN	1.07 (0.99, 1.15)	0.0859066
13992-12	SL007239	P46459	NSF	Vesicle-fusing ATPase	NSF	0.94 (0.87, 1.01)	0.0859338
6414-8	SL008961	Q86UD1	OAF	Out at first protein homolog	OAF	0.93 (0.86, 1.01)	0.0859761
9255-5	SL005175	Q9P0M4	IL-17C	Interleukin-17C	IL17C	0.93 (0.87, 1.01)	0.0861722
2855-49	SL000409	P27361	ERK-1	Mitogen-activated protein kinase 3	MAPK3	0.94 (0.87, 1.01)	0.0862235
4194-26	SL011769	Q92688	AN32B	Acidic leucine-rich nuclear phosphoprotein 32 family member B	ANP32B	0.94 (0.87, 1.01)	0.0862949
16792-4	SL005216	O15389	Siglec-5	Sialic acid-binding Ig-like lectin 5	SIGLEC5	0.94 (0.87, 1.01)	0.0863197
8924-55	SL018108	Q9NYX4	CALY	Neuron-specific vesicular protein calcyon	CALY	1.07 (0.99, 1.15)	0.086495
7201-5	SL018102	Q9H1K1	ISCU	Iron-sulfur cluster assembly enzyme ISCU, mitochondrial	ISCU	0.93 (0.86, 1.01)	0.0865728
9215-117	SL018947	Q9UHP3	UBP25	Ubiquitin carboxyl-terminal hydrolase 25	USP25	0.93 (0.86, 1.01)	0.0866188
3708-62	SL000252	P01023	a2-Macroglobulin	Alpha-2-macroglobulin	A2M	1.07 (0.99, 1.16)	0.0867747
13498-1	SL020130	Q9UGB7	MIOX	Inositol oxygenase	MIOX	0.93 (0.86, 1.01)	0.0868154
2796-62	SL000424	P02671|P02675|P02679	Fibrinogen	Fibrinogen	FGA|FGB|FGG	0.94 (0.87, 1.01)	0.0868435
19282-3	SL008534	P51153	RAB13	Ras-related protein Rab-13	RAB13	0.93 (0.86, 1.01)	0.0869358
14747-9	SL020310	O75462	CRLF1	Cytokine receptor-like factor 1	CRLF1	0.93 (0.86, 1.01)	0.0871116
7142-5	SL018083	P15169	CBPN	Carboxypeptidase N catalytic chain	CPN1	0.94 (0.87, 1.01)	0.0871266
8760-10	SL018682	Q9BTE7	DCNL5	DCN1-like protein 5	DCUN1D5	1.07 (0.99, 1.16)	0.0872205
11289-31	SL019354	P48730	KC1D	Casein kinase I isoform delta	CSNK1D	1.07 (0.99, 1.15)	0.0874786
8036-75	SL018408	P01225	FSHB	Follitropin subunit beta	FSHB	1.07 (0.99, 1.15)	0.0874875
12923-51	SL005401	Q04695	Keratin 17	Keratin, type I cytoskeletal 17	KRT17	0.93 (0.86, 1.01)	0.0876359
10011-65	SL019246	Q01968	OCRL	Inositol polyphosphate 5-phosphatase OCRL-1	OCRL	1.07 (0.99, 1.15)	0.087641
9188-119	SL003188	Q07325	MIG	C-X-C motif chemokine 9	CXCL9	0.93 (0.86, 1.01)	0.0877119
6597-24	SL008903	Q8TBP5	TM157	Membrane protein FAM174A	FAM174A	1.07 (0.99, 1.15)	0.0878632
11363-58	SL019418	P55087	AQP4	Aquaporin-4	AQP4	1.07 (0.99, 1.16)	0.0879005
5657-28	SL009528	Q11201	SIA4A	CMP-N-acetylneuraminate-beta-galactosamide-alpha-2,3-sialyltransferase 1	ST3GAL1	1.07 (0.99, 1.16)	0.0879538
3620-67	SL007806	Q8N6P7	IL22RA1	Interleukin-22 receptor subunit alpha-1	IL22RA1	0.93 (0.86, 1.01)	0.088182
7926-13	SL012439	P49223	SPIT3	Kunitz-type protease inhibitor 3	SPINT3	0.92 (0.84, 1.01)	0.0882477
6521-35	SL009928	P47972	NPTX2	Neuronal pentraxin-2	NPTX2	1.07 (0.99, 1.15)	0.0885587
17205-21	SL021017	P20339	RAB5A	Ras-related protein Rab-5A	RAB5A	0.94 (0.87, 1.01)	0.0886531
13484-69	SL025820	P02452	CO1A1:N-term propeptide	Collagen alpha-1(I) chain:N-term propeptide	COL1A1	1.07 (0.99, 1.16)	0.0886877
14153-8	SL004139	P52797	Ephrin-A3	Ephrin-A3	EFNA3	1.07 (0.99, 1.15)	0.0889376
14007-22	SL020287	O43252	PAPS1	Bifunctional 3'-phosphoadenosine 5'-phosphosulfate synthase 1	PAPSS1	0.94 (0.87, 1.01)	0.0889529
18175-65	SL008286	Q99536	VAT1	Synaptic vesicle membrane protein VAT-1 homolog	VAT1	1.07 (0.99, 1.16)	0.0889813
4905-63	SL004814	Q14019	Coactosin-like protein	Coactosin-like protein	COTL1	1.07 (0.99, 1.16)	0.089047
14094-29	SL000138	Q99075	HB-EGF	Heparin-binding EGF-like growth factor	HBEGF	0.94 (0.87, 1.01)	0.0890738
7970-315	SL018330	Q13508	NAR3	Ecto-ADP-ribosyltransferase 3	ART3	1.08 (0.99, 1.18)	0.0891288
11377-19	SL019442	P40394	ADH7	Alcohol dehydrogenase class 4 mu/sigma chain	ADH7	1.07 (0.99, 1.15)	0.0891963
3358-51	SL010496	Q00535|Q15078	CDK5/p35	Cyclin-dependent kinase 5:Cyclin-dependent kinase 5 activator 1 complex	CDK5|CDK5R1	1.07 (0.99, 1.15)	0.0892038
6444-15	SL012511	Q16557	PSG3	Pregnancy-specific beta-1-glycoprotein 3	PSG3	0.94 (0.87, 1.01)	0.0893552
8263-64	SL018450	Q8TAI1	CR056	TYMS opposite strand protein	TYMSOS	0.93 (0.86, 1.01)	0.089413
2973-15	SL000668	P16671	CD36 ANTIGEN	Platelet glycoprotein 4	CD36	1.07 (0.99, 1.16)	0.0894891
13605-16	SL015314	Q9UJ72	ANX10	Annexin A10	ANXA10	0.93 (0.87, 1.01)	0.0895008
11664-32	SL019543	Q8N6H7	ARFG2	ADP-ribosylation factor GTPase-activating protein 2	ARFGAP2	0.94 (0.87, 1.01)	0.0896061
12503-5	SL007451	Q15743	SPR1	Ovarian cancer G-protein coupled receptor 1	GPR68	0.93 (0.86, 1.01)	0.0900445
12432-23	SL010232	Q9HB71	CYBP	Calcyclin-binding protein	CACYBP	0.94 (0.87, 1.01)	0.0901102
14127-240	SL001880	P01574	IFN-b	Interferon beta	IFNB1	0.94 (0.87, 1.01)	0.090382
18177-49	SL007410	Q13564	ULA1	NEDD8-activating enzyme E1 regulatory subunit	NAE1	0.94 (0.87, 1.01)	0.0907774
9523-34	SL025894	Q9NQX7	ITM2C:C-term	Integral membrane protein 2C:C-term	ITM2C	1.07 (0.99, 1.15)	0.0908496
13654-1	SL005370	O75116	ROCK2	Rho-associated protein kinase 2	ROCK2	0.94 (0.87, 1.01)	0.0909005
10363-13	SL004097	P84022	SMAD3	Mothers against decapentaplegic homolog 3	SMAD3	0.94 (0.87, 1.01)	0.0910076
13094-75	SL018509	Q9BXY4	RSPO3	R-spondin-3	RSPO3	0.93 (0.86, 1.01)	0.0911432
11816-84	SL007025	O60674	JAK2	Tyrosine-protein kinase JAK2	JAK2	0.94 (0.87, 1.01)	0.0914967
4544-4	SL004708	P02775	CTAP-III	Connective tissue-activating peptide III	PPBP	0.94 (0.87, 1.01)	0.0919278
14186-13	SL019795	Q8WZ73	RFFL	E3 ubiquitin-protein ligase rififylin	RFFL	0.93 (0.86, 1.01)	0.0919793
9223-11	SL011204	P55145	ARMET	Mesencephalic astrocyte-derived neurotrophic factor	MANF	0.94 (0.87, 1.01)	0.0921724
12581-39	SL014587	O14732	IMPA2	Inositol monophosphatase 2	IMPA2	1.07 (0.99, 1.15)	0.0922541
3896-5	SL004820	P18669	Phosphoglycerate mutase 1	Phosphoglycerate mutase 1	PGAM1	0.94 (0.87, 1.01)	0.0923164
12540-25	SL019775	P84095	RHOG	Rho-related GTP-binding protein RhoG	RHOG	0.93 (0.86, 1.01)	0.0923662
5343-74	SL008703	P16870	CBPE	Carboxypeptidase E	CPE	1.07 (0.99, 1.15)	0.0925812
14136-234	SL007696	Q9NPY3	C1QR1	Complement component C1q receptor	CD93	0.94 (0.86, 1.01)	0.0926053
2946-52	SL003327	P00746	Factor D	Complement factor D	CFD	0.94 (0.87, 1.01)	0.0928202
5870-23	SL003700	Q92934	BAD	Bcl2-associated agonist of cell death	BAD	0.94 (0.87, 1.01)	0.0928585
8767-44	SL025847	P42892	Endothelin-converting enzyme 1:CD	Endothelin-converting enzyme 1:Cytoplasmic domain	ECE1	1.07 (0.99, 1.15)	0.0930926
11476-43	SL009023	Q9UN37	VPS4A	Vacuolar protein sorting-associated protein 4A	VPS4A	0.94 (0.87, 1.01)	0.0931927
16867-76	SL007335	Q00536	PCTK1	Cyclin-dependent kinase 16	CDK16	0.94 (0.87, 1.01)	0.0931931
12713-365	SL014816	P49795	RGS19	Regulator of G-protein signaling 19	RGS19	0.93 (0.86, 1.01)	0.0932133
8956-96	SL025991	Q96GP6	SREC-II:ECD	Scavenger receptor class F member 2:Extracellular domain	SCARF2	0.93 (0.85, 1.01)	0.0932944
12888-18	SL012382	O75446	SAP30	Histone deacetylase complex subunit SAP30	SAP30	0.94 (0.87, 1.01)	0.0934749
12718-43	SL010814	Q9Y237	PIN4	Peptidyl-prolyl cis-trans isomerase NIMA-interacting 4	PIN4	0.94 (0.87, 1.01)	0.0935577
12626-6	SL019816	Q9BQF6	SENP7	Sentrin-specific protease 7	SENP7	1.07 (0.99, 1.15)	0.0935929
9074-6	SL018848	Q96IV6	CE004	Fatty acid hydroxylase domain-containing protein 2	FAXDC2	1.07 (0.99, 1.15)	0.0936116
11543-84	SL006779	Q9UHB6	LIMA1	LIM domain and actin-binding protein 1	LIMA1	0.94 (0.87, 1.01)	0.093646
9070-1	SL018815	Q0P5P2	CQ067	Uncharacterized protein C17orf67	C17orf67	0.94 (0.87, 1.01)	0.0939612
3484-60	SL000271	P01019	Angiotensinogen	Angiotensinogen	AGT	1.07 (0.99, 1.16)	0.0940765
18300-39	SL015153	Q96QR8	PURB	Transcriptional activator protein Pur-beta	PURB	0.94 (0.87, 1.01)	0.0941293
18214-2	SL010920	P48507	GSH0	Glutamate--cysteine ligase regulatory subunit	GCLM	0.94 (0.87, 1.01)	0.0941303
11562-9	SL014854	P56282	DPOE2	DNA polymerase epsilon subunit 2	POLE2	1.07 (0.99, 1.16)	0.0944874
11548-84	SL007184	P30304	MPIP1	M-phase inducer phosphatase 1	CDC25A	0.94 (0.87, 1.01)	0.0946123
9757-29	SL019147	Q8N8S7	ENAH	Protein enabled homolog	ENAH	0.94 (0.87, 1.01)	0.0946313
15315-64	SL019798	Q9NTM9	CUTC	Copper homeostasis protein cutC homolog	CUTC	0.94 (0.87, 1.01)	0.094649
11186-12	SL019314	Q8NDY8	TMM52	Transmembrane protein 52	TMEM52	1.07 (0.99, 1.15)	0.0947049
12763-69	SL019908	Q9HCZ1	ZN334	Zinc finger protein 334	ZNF334	1.07 (0.99, 1.15)	0.0947214
13704-5	SL014847	P54868	HMCS2	Hydroxymethylglutaryl-CoA synthase, mitochondrial	HMGCS2	0.94 (0.87, 1.01)	0.094848
13963-7	SL004521	Q9H0E2	tollip	Toll-interacting protein	TOLLIP	0.94 (0.87, 1.01)	0.0949066
12825-18	SL019955	Q9UKG1	DP13A	DCC-interacting protein 13-alpha	APPL1	0.94 (0.87, 1.01)	0.0953134
12646-2	SL013233	Q96AT9	RPE	Ribulose-phosphate 3-epimerase	RPE	0.94 (0.87, 1.01)	0.0954738
7934-11	SL018360	Q9ULP0	NDRG4	Protein NDRG4	NDRG4	1.07 (0.99, 1.15)	0.0955022
10582-36	SL018286	Q9H5K3	SG196	Protein O-mannose kinase	POMK	1.07 (0.99, 1.15)	0.0957061
12859-33	SL007038	O75521	PECI	Enoyl-CoA delta isomerase 2, mitochondrial	ECI2	0.94 (0.87, 1.01)	0.0962022
18881-7	SL004726	P48960	CD97	CD97 antigen	ADGRE5	1.07 (0.99, 1.15)	0.0965165
6357-83	SL009332	P08861	ELA3B	Chymotrypsin-like elastase family member 3B	CELA3B	1.07 (0.99, 1.15)	0.0969338
13745-10	SL025962	Q13563	PKD2:CD 4	Polycystin-2:Cytoplasmic domain 4	PKD2	0.94 (0.87, 1.01)	0.0970266
15482-12	SL012348	A8K2U0	A2ML1	Alpha-2-macroglobulin-like protein 1	A2ML1	1.07 (0.99, 1.15)	0.0970739
9832-33	SL008953	Q93099	HGD	Homogentisate 1,2-dioxygenase	HGD	0.94 (0.87, 1.01)	0.0971529
13657-2	SL007610	Q96T60	PNKP	Bifunctional polynucleotide phosphatase/kinase	PNKP	0.94 (0.87, 1.01)	0.0973439
8671-378	SL018633	Q8IUR0	TPPC5	Trafficking protein particle complex subunit 5	TRAPPC5	0.94 (0.87, 1.01)	0.0974723
17778-19	SL016450	Q13637	RAB32	Ras-related protein Rab-32	RAB32	0.94 (0.87, 1.01)	0.0975155
12701-1	SL019791	O60739	EIF1B	Eukaryotic translation initiation factor 1b	EIF1B	0.94 (0.87, 1.01)	0.0975198
2719-3	SL004591	Q99062	G-CSF-R	Granulocyte colony-stimulating factor receptor	CSF3R	1.07 (0.99, 1.15)	0.0975505
8874-53	SL025817	O75503	CLN5:LD	Ceroid-lipofuscinosis neuronal protein 5:Lumenal domain	CLN5	1.07 (0.99, 1.16)	0.0977071
18327-6	SL016768	Q9Y5X3	SNX5	Sorting nexin-5	SNX5	0.94 (0.87, 1.01)	0.0979002
3235-50	SL010391	Q8TEU8	WFKN2	WAP, Kazal, immunoglobulin, Kunitz and NTR domain-containing protein 2	WFIKKN2	1.07 (0.99, 1.16)	0.0981965
10589-7	SL018354	Q5VY80	RET1L	Retinoic acid early transcript 1L protein	RAET1L	1.07 (0.99, 1.15)	0.0985894
9509-4	SL019038	Q9NVV0	TM38B	Trimeric intracellular cation channel type B	TMEM38B	0.94 (0.87, 1.01)	0.0985984
9513-9	SL007681	Q9HCT0	FGF22	Fibroblast growth factor 22	FGF22	1.07 (0.99, 1.15)	0.0987477
3805-16	SL010458	Q9NQ30	Endocan	Endothelial cell-specific molecule 1	ESM1	0.93 (0.86, 1.01)	0.0988277
2942-50	SL000396	P99999	Cytochrome c	Cytochrome c	CYCS	1.07 (0.99, 1.15)	0.0990499
14597-5	SL020074	Q9H3T2	SEM6C	Semaphorin-6C, cytoplasmic	SEMA6C	0.94 (0.87, 1.01)	0.0991364
4969-2	SL004866	P00915	Carbonic anhydrase I	Carbonic anhydrase 1	CA1	1.07 (0.99, 1.15)	0.0993498
2730-58	SL005199	Q29983	MICA	MHC class I polypeptide-related sequence A	MICA	0.94 (0.87, 1.01)	0.0996824
15558-63	SL008525	Q07075	AMPE	Glutamyl aminopeptidase	ENPEP	1.07 (0.99, 1.15)	0.100092
17736-105	SL020973	Q7Z2E3	APTX	Aprataxin	APTX	0.94 (0.86, 1.01)	0.10026
17728-61	SL008404	O43633	CHM2A	Charged multivesicular body protein 2a	CHMP2A	0.94 (0.87, 1.01)	0.100273
3738-54	SL002684	P09603	CSF-1	Macrophage colony-stimulating factor 1	CSF1	0.94 (0.87, 1.01)	0.100317
15631-18	SL014708	P11464	PSG1	Pregnancy-specific beta-1-glycoprotein 1	PSG1	0.94 (0.87, 1.01)	0.100359
8901-40	SL004989	P61981	14-3-3 protein gamma	14-3-3 protein gamma	YWHAG	0.94 (0.87, 1.01)	0.100758
19327-31	SL004725	O14929	Hat1	Histone acetyltransferase type B catalytic subunit	HAT1	1.07 (0.99, 1.15)	0.100855
9715-15	SL019112	O75054	IGSF3	Immunoglobulin superfamily member 3	IGSF3	0.94 (0.87, 1.01)	0.100915
12788-6	SL019859	Q96ES7	SGF29	SAGA-associated factor 29 homolog	SGF29	1.06 (0.99, 1.15)	0.100941
9076-25	SL008353	P01210	PENK	Proenkephalin-A	PENK	0.94 (0.87, 1.01)	0.101107
15418-25	SL007282	P53779	MK10	Mitogen-activated protein kinase 10	MAPK10	0.94 (0.87, 1.01)	0.101201
2636-10	SL000509	P36941	Lymphotoxin b R	Tumor necrosis factor receptor superfamily member 3	LTBR	1.06 (0.99, 1.15)	0.101302
12960-9	SL007208	P35557	HXK4	Glucokinase	GCK	0.94 (0.87, 1.01)	0.101529
11257-1	SL007095	P09417	DHPR	Dihydropteridine reductase	QDPR	0.94 (0.87, 1.01)	0.101724
4931-59	SL000024	P13726	TF	Tissue Factor	F3	0.94 (0.87, 1.01)	0.101766
5245-40	SL016549	P54646|O43741|P54619	AMPK a2b2g1	AMP Kinase (alpha2beta2gamma1)	PRKAA2|PRKAB2|PRKAG1	0.94 (0.87, 1.01)	0.101833
9235-3	SL007521	Q8IUK5	PXDC1	Plexin domain-containing protein 1	PLXDC1	0.94 (0.87, 1.01)	0.101847
8248-222	SL014292	Q08ET2	SIG14	Sialic acid-binding Ig-like lectin 14	SIGLEC14	0.94 (0.87, 1.01)	0.101923
5621-64	SL017069	Q9NS62	THSD1	Thrombospondin type-1 domain-containing protein 1	THSD1	1.06 (0.99, 1.15)	0.101935
7065-1	SL025868	O95866	G6B:ECD	Protein G6b:Isoform A, Extracellular domain	MPIG6B	0.94 (0.87, 1.01)	0.101966
9883-29	SL002802	Q04760	Glyoxalase I	Lactoylglutathione lyase	GLO1	0.94 (0.87, 1.01)	0.102006
8587-21	SL012570	Q6IE38	ISK52	Serine protease inhibitor Kazal-type 14	SPINK14	0.94 (0.87, 1.01)	0.102174
2970-60	SL000136	P15514	AREG	Amphiregulin	AREG	0.94 (0.87, 1.01)	0.102495
6395-58	SL012797	Q96T91	GPHA2	Glycoprotein hormone alpha-2	GPHA2	1.06 (0.99, 1.15)	0.102524
12415-122	SL011710	O60869	EDF1	Endothelial differentiation-related factor 1	EDF1	0.94 (0.87, 1.01)	0.102732
14587-16	SL004345	O95390	GDF-11	Growth/differentiation factor 11	GDF11	0.94 (0.87, 1.01)	0.102756
9053-16	SL008130	P52943	CRIP2	Cysteine-rich protein 2	CRIP2	0.93 (0.86, 1.01)	0.10285
7935-26	SL018309	O95461	LARGE	Glycosyltransferase-like protein LARGE1	LARGE1	1.06 (0.99, 1.15)	0.103679
15312-14	SL019555	Q9UL18	AGO1	Protein argonaute-1	AGO1	0.94 (0.87, 1.01)	0.103687
18932-84	SL020267	Q9HAN9	NMNA1	Nicotinamide/nicotinic acid mononucleotide adenylyltransferase 1	NMNAT1	0.94 (0.87, 1.01)	0.104015
5822-22	SL004248	P39905	GDNF	Glial cell line-derived neurotrophic factor	GDNF	0.94 (0.87, 1.01)	0.104078
11649-3	SL019547	Q8IYB5	SMAP1	Stromal membrane-associated protein 1	SMAP1	0.94 (0.87, 1.01)	0.104126
7890-68	SL018287	Q8N608	DPP10	Inactive dipeptidyl peptidase 10	DPP10	1.06 (0.99, 1.15)	0.104321
5225-50	SL016550	P68400|P67870	CK2-A1:B	Casein kinase II 2-alpha:2-beta heterotetramer	CSNK2A1|CSNK2B	0.94 (0.87, 1.01)	0.104576
11618-83	SL007101	P10242	MYB	Transcriptional activator Myb	MYB	0.94 (0.87, 1.01)	0.104667
7551-33	SL016455	Q14392	LRC32	Leucine-rich repeat-containing protein 32	LRRC32	1.06 (0.99, 1.15)	0.104677
7903-18	SL007454	Q15836	VAMP3	Vesicle-associated membrane protein 3	VAMP3	1.07 (0.99, 1.16)	0.104703
3723-1	SL000306	P16860	BNP-32	Brain natriuretic peptide 32	NPPB	0.94 (0.86, 1.01)	0.104709
18178-13	SL011197	P49591	SYSC	Serine--tRNA ligase, cytoplasmic	SARS1	0.94 (0.87, 1.01)	0.104841
10734-339	SL018126	Q9H3Q3	G3ST2	Galactose-3-O-sulfotransferase 2	GAL3ST2	1.06 (0.99, 1.15)	0.104863
9581-4	SL025964	O94906	PRP6:region 2	Pre-mRNA-processing factor 6:region 2	PRPF6	1.06 (0.99, 1.15)	0.10488
8258-22	SL015084	Q8NBZ7	UXS1	UDP-glucuronic acid decarboxylase 1	UXS1	0.94 (0.87, 1.01)	0.105032
6079-59	SL017266	Q8TE99	ACPL2	2-phosphoxylose phosphatase 1	PXYLP1	0.94 (0.87, 1.01)	0.105066
2421-7	SL003951	P23560	BDNF	Brain-derived neurotrophic factor	BDNF	0.94 (0.87, 1.01)	0.105072
4706-17	SL010830	P11171	41	Protein 4.1	EPB41	0.94 (0.87, 1.01)	0.105141
6617-12	SL017506	Q6DN72	FCRL6	Fc receptor-like protein 6	FCRL6	0.94 (0.87, 1.01)	0.105686
6020-52	SL011548	O95399	Urotensin-II	Urotensin-2	UTS2	1.06 (0.99, 1.15)	0.105713
10390-21	SL018971	Q9ULT6	ZNRF3	E3 ubiquitin-protein ligase ZNRF3	ZNRF3	0.94 (0.87, 1.01)	0.10586
12869-68	SL019938	P26196	DDX6	Probable ATP-dependent RNA helicase DDX6	DDX6	0.94 (0.87, 1.01)	0.105972
13728-19	SL003522	P30040	ERP29	Endoplasmic reticulum resident protein 29	ERP29	0.94 (0.87, 1.01)	0.106024
7770-25	SL013176	Q9UMS0	NFU1	NFU1 iron-sulfur cluster scaffold homolog, mitochondrial	NFU1	0.94 (0.87, 1.01)	0.106037
8327-26	SL018483	Q9H4A9	DPEP2	Dipeptidase 2	DPEP2	1.07 (0.99, 1.16)	0.106095
14156-33	SL004815	P31946	14-3-3 protein beta/alpha	14-3-3 protein beta/alpha	YWHAB	0.94 (0.87, 1.01)	0.106095
6530-63	SL012802	Q99935	PROL1	Opiorphin prepropeptide	OPRPN	1.06 (0.99, 1.15)	0.10625
14711-27	SL004438	Q15828	Cystatin M	Cystatin-M	CST6	1.07 (0.99, 1.16)	0.10629
4708-3	SL004253	P14061	17-beta-HSD 1	Estradiol 17-beta-dehydrogenase 1	HSD17B1	0.94 (0.86, 1.01)	0.106331
18189-12	SL008712	Q9BRG1	VPS25	Vacuolar protein-sorting-associated protein 25	VPS25	0.94 (0.87, 1.01)	0.106358
14628-72	SL020051	Q9UK99	FBX3	F-box only protein 3	FBXO3	1.06 (0.99, 1.15)	0.106475
11356-19	SL019423	Q96DF8	DGC14	Protein DGCR14	ESS2	0.93 (0.86, 1.01)	0.106565
13545-97	SL013206	Q8N9N8	EIF1A	Probable RNA-binding protein EIF1AD	EIF1AD	0.94 (0.87, 1.01)	0.106968
3066-12	SL003744	P17931	Galectin-3	Galectin-3	LGALS3	1.07 (0.99, 1.16)	0.106986
13583-19	SL003661	O14727	Apaf-1	Apoptotic protease-activating factor 1	APAF1	0.94 (0.87, 1.01)	0.107046
5508-62	SL000344	P07339	Cathepsin D	Cathepsin D	CTSD	0.94 (0.87, 1.01)	0.107139
11241-8	SL011173	P04424	ARLY	Argininosuccinate lyase	ASL	0.94 (0.87, 1.01)	0.107331
18322-15	SL020972	Q6NYC1	JMJD6	Bifunctional arginine demethylase and lysyl-hydroxylase JMJD6	JMJD6	0.94 (0.87, 1.01)	0.107501
12835-101	SL019914	Q8WXC3	PYDC1	Pyrin domain-containing protein 1	PYDC1	1.06 (0.99, 1.15)	0.107817
12530-14	SL005032	P61024	CKS-1	Cyclin-dependent kinases regulatory subunit 1	CKS1B	0.94 (0.87, 1.01)	0.10782
15582-25	SL010462	O00602	FCN1	Ficolin-1	FCN1	0.94 (0.87, 1.01)	0.107976
11292-13	SL025978	Q6AZY7	SCAR3:region 2	Scavenger receptor class A member 3:region 2	SCARA3	1.07 (0.99, 1.15)	0.108039
15324-58	SL005628	P02792	Ferritin light chain	Ferritin light chain	FTL	1.07 (0.99, 1.15)	0.108076
17765-3	SL020983	O95149	SPN1	Snurportin-1	SNUPN	0.94 (0.87, 1.01)	0.108181
9805-51	SL009047	Q9NPR2	SEM4B	Semaphorin-4B	SEMA4B	1.06 (0.99, 1.15)	0.108232
5728-60	SL012780	Q96LA6	FCRL1	Fc receptor-like protein 1	FCRL1	1.07 (0.99, 1.15)	0.108372
11227-31	SL019356	Q9Y4P3	TBL2	Transducin beta-like protein 2	TBL2	0.94 (0.87, 1.01)	0.108549
12500-88	SL019730	Q9UBT2	SAE2	SUMO-activating enzyme subunit 2	UBA2	0.94 (0.87, 1.01)	0.108586
19376-74	SL008101	P40261	NNMT	Nicotinamide N-methyltransferase	NNMT	0.94 (0.87, 1.01)	0.10876
16583-8	SL020189	P50583	AP4A	Bis(5'-nucleosyl)-tetraphosphatase [asymmetrical]	NUDT2	0.94 (0.87, 1.01)	0.108935
12476-50	SL013278	Q9NQ88	TIGAR	Fructose-2,6-bisphosphatase TIGAR	TIGAR	0.94 (0.87, 1.01)	0.10914
8268-98	SL018442	Q9Y663	HS3SA	Heparan sulfate glucosamine 3-O-sulfotransferase 3A1	HS3ST3A1	0.94 (0.87, 1.01)	0.109302
5249-31	SL016566	O94768	DRAK2	Serine/threonine-protein kinase 17B	STK17B	0.94 (0.87, 1.01)	0.109442
4309-59	SL004812	P60174	Triosephosphate isomerase	Triosephosphate isomerase	TPI1	0.94 (0.87, 1.01)	0.109444
13697-51	SL007151	P21695	GPDA	Glycerol-3-phosphate dehydrogenase [NAD(+)], cytoplasmic	GPD1	1.07 (0.98, 1.16)	0.109649
15580-2	SL008537	Q15375	EPHA7	Ephrin type-A receptor 7	EPHA7	0.94 (0.87, 1.01)	0.109662
13930-3	SL007678	Q9HC16	ABC3G	DNA dC->dU-editing enzyme APOBEC-3G	APOBEC3G	0.94 (0.87, 1.01)	0.109975
6651-74	SL017289	P0CG47	PolyUbiquitin K48	PolyUbiquitin K48-linked	UBB	0.94 (0.87, 1.01)	0.110134
12450-42	SL016459	Q15126	PMVK	Phosphomevalonate kinase	PMVK	0.94 (0.87, 1.01)	0.110587
7878-2	SL018295	P60468	SC61B	Protein transport protein Sec61 subunit beta	SEC61B	1.06 (0.99, 1.15)	0.111112
17706-4	SL020934	Q13522	PPR1A	Protein phosphatase 1 regulatory subunit 1A	PPP1R1A	0.93 (0.86, 1.02)	0.111353
11142-11	SL025792	O95841	ANGL1:C-term	Angiopoietin-related protein 1:C-Term, Fibrinogen domian	ANGPTL1	0.94 (0.87, 1.01)	0.111436
5093-47	SL007774	Q9Y219	JAG2	Protein jagged-2	JAG2	1.06 (0.99, 1.15)	0.111582
8954-30	SL018793	Q92918	M4K1	Mitogen-activated protein kinase kinase kinase kinase 1	MAP4K1	0.94 (0.87, 1.01)	0.111842
17404-5	SL019712	Q96KC2	ARL5B	ADP-ribosylation factor-like protein 5B	ARL5B	0.94 (0.87, 1.01)	0.112097
5464-52	SL003792	P62993	GRB2 adapter protein	Growth factor receptor-bound protein 2	GRB2	0.94 (0.87, 1.01)	0.11216
3034-1	SL004271	P14136	GFAP	Glial fibrillary acidic protein	GFAP	0.94 (0.87, 1.01)	0.112166
8298-8	SL018431	Q8WWF3	CG045	Serine-rich single-pass membrane protein 1	SSMEM1	0.94 (0.87, 1.01)	0.112262
5363-51	SL010470	O15041	Semaphorin 3E	Semaphorin-3E	SEMA3E	0.94 (0.87, 1.01)	0.112457
4188-1	SL003658	O43488	Aflatoxin B1 aldehyde reductase	Aflatoxin B1 aldehyde reductase member 2	AKR7A2	0.94 (0.87, 1.01)	0.112587
8045-3	SL025909	Q8N743	KI3L3:CD	Killer cell immunoglobulin-like receptor 3DL3:Cytoplasmic domain	KIR3DL3	0.94 (0.87, 1.01)	0.112883
10767-52	SL018836	Q8IZP9	GPR64	G-protein coupled receptor 64	ADGRG2	1.06 (0.99, 1.15)	0.113066
11715-1	SL019568	P14859	PO2F1	POU domain, class 2, transcription factor 1	POU2F1	1.07 (0.99, 1.15)	0.113143
8778-3	SL004683	Q13253	Noggin	Noggin	NOG	0.94 (0.87, 1.01)	0.11327
3189-61	SL010372	P98073	Enterokinase	Enteropeptidase	TMPRSS15	1.06 (0.99, 1.15)	0.1134
17466-72	SL008274	Q96CM8	ACSF2	Acyl-CoA synthetase family member 2, mitochondrial	ACSF2	0.94 (0.87, 1.01)	0.113898
10961-15	SL015329	Q9UL19	TIG3	Retinoic acid receptor responder protein 3	PLAAT4	0.94 (0.87, 1.01)	0.11394
12730-3	SL006986	O14777	KNTC2	Kinetochore protein NDC80 homolog	NDC80	0.94 (0.87, 1.01)	0.11423
7981-230	SL018344	Q96L58	B3GT6	Beta-1,3-galactosyltransferase 6	B3GALT6	0.94 (0.87, 1.01)	0.114375
3412-7	SL000104	P10415	Bcl-2	Apoptosis regulator Bcl-2	BCL2	0.94 (0.87, 1.02)	0.114489
17355-56	SL019674	Q9H2B2	SYT4	Synaptotagmin-4	SYT4	0.94 (0.87, 1.02)	0.114492
19132-1	SL015005	Q5T653	RM02	39S ribosomal protein L2, mitochondrial	MRPL2	0.94 (0.87, 1.01)	0.114793
13602-6	SL013050	P55769	NH2L1	NHP2-like protein 1	SNU13	0.94 (0.87, 1.02)	0.114893
9211-19	SL003066	P36955	PEDF	Pigment epithelium-derived factor	SERPINF1	0.94 (0.86, 1.02)	0.114968
5002-76	SL002646	P50281	MMP-14	Matrix metalloproteinase-14	MMP14	1.06 (0.99, 1.15)	0.115352
17773-26	SL013253	Q99747	SNAG	Gamma-soluble NSF attachment protein	NAPG	0.94 (0.87, 1.02)	0.115456
13027-20	SL019531	O95931	CBX7	Chromobox protein homolog 7	CBX7	0.94 (0.87, 1.02)	0.115584
7648-9	SL017328	Q00872	MYPC1	Myosin-binding protein C, slow-type	MYBPC1	0.94 (0.87, 1.02)	0.115802
13969-24	SL020292	O60684	IMA7	Importin subunit alpha-7	KPNA6	0.94 (0.87, 1.02)	0.11587
3347-9	SL002792	P25098	BARK1	beta-adrenergic receptor kinase 1	GRK2	0.94 (0.87, 1.02)	0.116252
6383-90	SL012368	O43897	TLL1	Tolloid-like protein 1	TLL1	1.07 (0.98, 1.16)	0.116496
11117-2	SL009460	Q8TB22	SPT20	Spermatogenesis-associated protein 20	SPATA20	0.94 (0.87, 1.02)	0.11668
17411-55	SL015528	Q92890	UFD1	Ubiquitin recognition factor in ER-associated degradation protein 1	UFD1	0.94 (0.87, 1.02)	0.116863
15414-316	SL019149	P00338	LDHA	L-lactate dehydrogenase A chain	LDHA	0.94 (0.87, 1.02)	0.117076
8345-27	SL007609	Q96SL4	GPX7	Glutathione peroxidase 7	GPX7	0.94 (0.87, 1.02)	0.117203
18396-10	SL021344	Q08117	AES	Amino-terminal enhancer of split	TLE5	1.06 (0.98, 1.15)	0.117317
13431-74	SL020092	Q6UWV7	F159A	Membrane protein FAM159A	SHISAL2A	0.94 (0.87, 1.02)	0.117333
12956-40	SL019438	Q96EK5	KBP	KIF1-binding protein	KIFBP	0.94 (0.87, 1.02)	0.117662
12562-1	SL014979	Q16512	PKN1	Serine/threonine-protein kinase N1	PKN1	0.94 (0.87, 1.02)	0.117718
4534-10	SL012822	Q9GZN4	BSSP4	Brain-specific serine protease 4	PRSS22	0.94 (0.87, 1.02)	0.117844
13472-35	SL016517	Q9H0R4	HDHD2	Haloacid dehalogenase-like hydrolase domain-containing protein 2	HDHD2	0.94 (0.87, 1.02)	0.117988
3469-74	SL010515	P51812	RPS6KA3	Ribosomal protein S6 kinase alpha-3	RPS6KA3	0.94 (0.87, 1.02)	0.118124
7156-2	SL018125	Q6P4F1	FUT10	Alpha-(1,3)-fucosyltransferase 10	FUT10	1.06 (0.98, 1.15)	0.118212
5105-2	SL005208	Q9BZR6	Nogo Receptor	Reticulon-4 receptor	RTN4R	0.94 (0.86, 1.02)	0.118358
8080-24	SL011622	Q1L6U9	PSMP	Prostate-associated microseminoprotein	MSMP	1.06 (0.98, 1.15)	0.118426
11364-18	SL019424	Q8IWA4	MFN1	Mitofusin-1	MFN1	1.06 (0.98, 1.15)	0.118469
3414-40	SL006374	P51813	BMX	Cytoplasmic tyrosine-protein kinase BMX	BMX	0.94 (0.87, 1.02)	0.118595
13659-36	SL020228	Q9HD20	AT131	Manganese-transporting ATPase 13A1	ATP13A1	0.94 (0.87, 1.02)	0.118839
4987-17	SL010373	P24071	FCAR	Immunoglobulin alpha Fc receptor	FCAR	1.06 (0.98, 1.15)	0.118965
6629-3	SL004532	P60022	HBD-1	Beta-defensin 1	DEFB1	1.06 (0.98, 1.15)	0.119078
4851-25	SL000125	P01583	IL-1a	Interleukin-1 alpha	IL1A	1.06 (0.98, 1.14)	0.11918
11194-6	SL007783	Q9Y3P8	SIT1	Signaling threshold-regulating transmembrane adapter 1	SIT1	1.06 (0.98, 1.14)	0.119202
7809-22	SL018265	Q9BWV2	SPAT9	Spermatogenesis-associated protein 9	SPATA9	0.94 (0.87, 1.02)	0.119283
12634-79	SL025804	O75815	BCAR3:Ras-GEF	Breast cancer anti-estrogen resistance protein 3:Guanine Nucleotide Exchange Factor Domain	BCAR3	0.94 (0.87, 1.02)	0.119815
12033-3	SL007012	O43683	BUB1	Mitotic checkpoint serine/threonine-protein kinase BUB1	BUB1	1.06 (0.98, 1.14)	0.119859
14060-67	SL007435	Q15080	NCF4	Neutrophil cytosol factor 4	NCF4	1.06 (0.98, 1.14)	0.120088
12664-19	SL014918	Q12923	PTN13	Tyrosine-protein phosphatase non-receptor type 13	PTPN13	0.94 (0.87, 1.02)	0.12023
19199-3	SL014831	P52435	RPB11	DNA-directed RNA polymerase II subunit RPB11-a	POLR2J	0.94 (0.87, 1.02)	0.120279
7849-3	SL005409	Q16769	Glutaminyl cyclase	Glutaminyl-peptide cyclotransferase	QPCT	0.94 (0.87, 1.02)	0.120414
16856-79	SL007443	Q15555	MARE2	Microtubule-associated protein RP/EB family member 2	MAPRE2	0.94 (0.87, 1.02)	0.120556
13682-47	SL004153	P07333	M-CSF R	Macrophage colony-stimulating factor 1 receptor	CSF1R	0.94 (0.87, 1.02)	0.120915
12338-27	SL019671	Q63HQ2	EGFLA	Pikachurin	EGFLAM	1.06 (0.98, 1.15)	0.121056
12740-55	SL019853	Q99581	FEV	Protein FEV	FEV	0.94 (0.87, 1.02)	0.121162
4149-8	SL000537	P01127	PDGF-BB	Platelet-derived growth factor subunit B	PDGFB	0.94 (0.87, 1.02)	0.12126
17224-12	SL008055	P20774	MIME	Mimecan	OGN	0.94 (0.87, 1.02)	0.12143
3441-64	SL003723	P49840	GSK-3 alpha	Glycogen synthase kinase-3 alpha	GSK3A	0.94 (0.87, 1.02)	0.121456
17199-43	SL021005	Q9NWT6	HIF1N	Hypoxia-inducible factor 1-alpha inhibitor	HIF1AN	0.94 (0.87, 1.02)	0.121609
3199-54	SL003916	Q9UKR0	kallikrein 12	Kallikrein-12	KLK12	1.06 (0.98, 1.14)	0.121665
12499-108	SL015171	Q99962	SH3G2	Endophilin-A1	SH3GL2	0.94 (0.87, 1.02)	0.121703
2668-70	SL000337	P07384|P04632	Calpain I	Calpain I	CAPN1|CAPNS1	0.94 (0.87, 1.02)	0.121916
19615-213	SL013508	Q9H0P0	5NT3	Cytosolic 5'-nucleotidase 3A	NT5C3A	0.94 (0.87, 1.02)	0.12213
19148-58	SL012993	O60220	TIM8A	Mitochondrial import inner membrane translocase subunit Tim8 A	TIMM8A	0.94 (0.87, 1.02)	0.122261
18338-26	SL004995	O75874	IDH	Isocitrate dehydrogenase [NADP] cytoplasmic	IDH1	0.94 (0.87, 1.02)	0.122262
3022-4	SL000384	P16410	CTLA-4	Cytotoxic T-lymphocyte protein 4	CTLA4	1.06 (0.98, 1.14)	0.122865
11193-27	SL019342	P20823	HNF1A	Hepatocyte nuclear factor 1-alpha	HNF1A	1.06 (0.98, 1.14)	0.122969
15381-45	SL004120	Q16832	Discoidin domain receptor 2	Discoidin domain-containing receptor 2	DDR2	0.94 (0.87, 1.02)	0.122991
13595-20	SL020185	Q9BU02	THTPA	Thiamine-triphosphatase	THTPA	1.06 (0.98, 1.15)	0.123209
11716-28	SL019575	A6NDA9	LRIT2	Leucine-rich repeat, immunoglobulin-like domain and transmembrane domain-containing protein 2	LRIT2	0.94 (0.87, 1.02)	0.123632
9855-10	SL000567	P61586	Rho A	Transforming protein RhoA	RHOA	0.94 (0.87, 1.02)	0.123639
18375-28	SL005176	Q9UBH0	IL-1F5	Interleukin-36 receptor antagonist protein	IL36RN	1.06 (0.98, 1.14)	0.123847
18295-102	SL008323	Q9UBQ7	GRHPR	Glyoxylate reductase/hydroxypyruvate reductase	GRHPR	0.94 (0.87, 1.02)	0.123957
4209-60	SL004757	Q9NP79	DRG-1	Vacuolar protein sorting-associated protein VTA1 homolog	VTA1	0.94 (0.87, 1.02)	0.124297
2976-58	SL004856	Q02413	Desmoglein-1	Desmoglein-1	DSG1	1.06 (0.98, 1.14)	0.124333
6042-52	SL003198	P24821	Tenascin	Tenascin	TNC	0.94 (0.87, 1.02)	0.124441
8343-224	SL018484	Q9BWT3	PAPOG	Poly(A) polymerase gamma	PAPOLG	0.94 (0.87, 1.02)	0.124739
2704-74	SL004364	O14836	TACI	Tumor necrosis factor receptor superfamily member 13B	TNFRSF13B	0.94 (0.87, 1.02)	0.125117
19511-8	SL020984	Q6PH85	DCNL2	DCN1-like protein 2	DCUN1D2	1.06 (0.98, 1.14)	0.125119
12574-36	SL000405	P20800	Endothelin 2	Endothelin-2	EDN2	0.94 (0.87, 1.02)	0.125172
4261-55	SL005493	P27169	paraoxonase 1	Serum paraoxonase/arylesterase 1	PON1	1.06 (0.98, 1.14)	0.125193
12376-85	SL003762	P55273	p19-INK4d	Cyclin-dependent kinase 4 inhibitor D	CDKN2D	0.94 (0.87, 1.02)	0.125361
10978-39	SL009327	P01242	SOM2	Growth hormone variant	GH2	0.94 (0.87, 1.02)	0.125666
19262-219	SL008117	P49748	ACADV	Very long-chain specific acyl-CoA dehydrogenase, mitochondrial	ACADVL	0.94 (0.87, 1.02)	0.125692
10012-5	SL014669	O95238	SPDEF	SAM pointed domain-containing Ets transcription factor	SPDEF	1.06 (0.98, 1.14)	0.125809
11682-7	SL015231	Q9H3M7	TXNIP	Thioredoxin-interacting protein	TXNIP	1.06 (0.98, 1.14)	0.125828
12548-75	SL019776	Q9HB90	RRAGC	Ras-related GTP-binding protein C	RRAGC	1.06 (0.98, 1.14)	0.125946
10336-3	SL019100	Q9UNE7	CHIP	E3 ubiquitin-protein ligase CHIP	STUB1	0.94 (0.87, 1.02)	0.126166
17400-71	SL019729	O14734	ACOT8	Acyl-coenzyme A thioesterase 8	ACOT8	0.94 (0.87, 1.02)	0.126224
12424-107	SL019702	Q9P016	THYN1	Thymocyte nuclear protein 1	THYN1	0.94 (0.87, 1.02)	0.126347
[truncated: 2,986 more rows]
